# Supplementary material for: 14-3-3 promotes sarcolemmal expression of cardiac CaV1.2 and nucleates isoproterenol-triggered channel superclustering
Source: Proc Natl Acad Sci U S A. 2025 Jan 27;122(5):e2413308122. doi: 10.1073/pnas.2413308122 (PMC11804677; doi:10.1073/pnas.2413308122)
Supplement: Supplementary file 2 — Dataset S01 (XLSX) [file pnas.2413308122.sd01.xlsx]

## Sheet: Figure 1
Panel A					Panel D												Panel F																			Panel G												Panel H
										Fig. 1d: Membrane/cytosol intensity (AIU)																											Peak ICa density (pA/pF)				Fig. 1g: Peak ICa density (pA/pF)
						Membrane/cytosol intensity (AIU)											ICa density vs. membrane potential																			n	Difopein	Control	14-3-3ε									G/Gmax vs. membrane potential
					n	Difopein	Control	14-3-3ε		Ordinary one-way ANOVA							Difopein	peak current density (pA/pF)																		1	-4.8755	-41.4341	-31.0795		Ordinary one-way ANOVA							Difopein	G/Gmax
					1	1.2426	1.07264	1.79721		ANOVA summary							Vm (mV)	n = 1	n = 2	n = 3	n = 4	n = 5	n = 6	n = 7	n = 8	n = 9	Mean	SEM	n number							2	-5.77902	-26.147	-74.8945		ANOVA summary							Vm (mV)	n = 1
					2	0.993636	1.81804	2.69855		F	21.31						-60	-0.0114525	-0.441011	-0.0909441	-0.144366	-0.273486	-1.81005	-0.315125	-0.543892	-1.30264	-0.548107	0.202861	9							3	-6.0899	-15.0181	-68.4078		F	15.91						-60	0.000602664
					3	0.961415	1.34611	1.65632		P value	<0.0001						-50	-0.0197895	-0.563161	-0.152899	0.0447988	-0.170137	-0.0915797	-0.508622	-0.462596	-0.987488	-0.323497	0.110945	9							4	-10.1441	-32.6253	-21.9723		P value	<0.0001						-50	0.00113287
					4	1.55294	1.85187	1.63243		P value summary	****						-40	0.106373	-0.812255	-0.0547798	-0.610019	-0.767995	-0.775734	-0.505255	-1.55434	-1.10304	-0.675228	0.167595	9							5	-8.92662	-12.1788	-36.4257		P value summary	****						-40	-0.00667597
					5	1.14707	1.11263	2.46879		Significant diff. among means (P < 0.05)?	Yes						-30	-0.128394	-1.58711	-0.430007	-1.09086	-1.81369	-1.96088	-0.448688	-1.29864	-1.25012	-1.11204	0.216206	9							6	-14.1948	-15.2093	-51.4964		Significant diff. among means (P < 0.05)?	Yes						-30	0.00891693
					6	1.31888	1.94068	2.08275		R squared	0.4411						-20	-0.550875	-3.38107	-1.20073	-0.752844	-6.54688		-1.39103	-2.79141	-2.6263	-2.40514	0.693747	8							7	-2.83136	-25.163	-39.2281		R squared	0.5231						-20	0.0428224
					7	1.27157	1.74278	1.4139									-10	-1.06885	-5.04448	-2.99115	-2.73582	-8.58039	-5.96884	-2.22486	-5.64048	-5.76735	-4.44691	0.7846	9							8	-8.59121	-13.4599	-17.4114									-10	0.0943426
					8	1.05906	1.47943	1.2385		Brown-Forsythe test							0	-2.60517	-5.77902	-4.31134	-5.23975	-8.92662	-9.6428	-1.95049	-8.59121	-9.3181	-6.26272	0.988403	9							9	-11.2195	-10.9691	-30.3695		Brown-Forsythe test							0	0.265978
					9	1.18601	1.19007	1.96709		F (DFn, DFd)	6.652 (2, 54)						10	-4.37814	-5.51791	-5.38871	-10.1441	-5.29667	-12.8696	-2.71982	-7.3674	-11.2195	-7.21133	1.14724	9							10		-39.6831			F (DFn, DFd)	4.595 (2, 29)						10	0.530043
					10	0.916289	1.42873	1.90264		P value	0.0026						20	-4.8755	-3.64565	-6.0899	-9.11562	-4.47325	-14.1948	-2.83136	-7.55287	-10.043	-6.98022	1.21426	9							11		-23.5349			P value	0.0185						20	0.724957
					11	1.45927	1.43246	3.76008		P value summary	**						30	-4.6161	-2.06466	-5.75175	-9.19414	-4.21039	-11.3667	-1.52995	-5.8169	-6.71282	-5.69593	1.04987	9							12		-15.1229			P value summary	*						30	0.889339
					12	1.07033	1.24215	2.42722		Are SDs significantly different (P < 0.05)?	Yes						40	-3.46282	-0.480619	-4.7489	-7.82069	-3.30935	-10.327	-0.570371	-4.46295	-3.69783	-4.32005	1.0507	9							13		-20.2776			Are SDs significantly different (P < 0.05)?	Yes						40	0.947225
					13	1.19607	1.69483	2.20883									50	-2.12101	1.42393	-1.88853	-1.7836	-0.0170647		-0.304954	-0.970543	1.42871	-0.529133	0.501971	8							14		-15.717										50	1
					14	0.995704	1.28948	1.62291		Bartlett's test							60	-0.434502	2.42445	-0.991672	0.253443	2.71272		-0.619684	-1.32103	3.20408	0.653476	0.64714	8												Bartlett's test
					15	1.16873	1.1067	1.35508		Bartlett's statistic (corrected)	26.63						70	0.700514	2.80971	0.65301	9.11861	5.09725			2.53614	4.47521	3.62721	1.11596	7							Mean	-8.072	-21.9	-41.25		Bartlett's statistic (corrected)	17.91						Control	G/Gmax
					16	1.14255	1.59051			P value	<0.0001						80	1.09975	4.45381	1.75937	18.5063	6.37377				9.17103	6.894	2.62166	6							SEM	1.176	2.681	6.629		P value	0.0001						Vm (mV)	n = 1
					17	1.27364	1.59146			P value summary	****																									n-number	9	14	9		P value summary	***						-60	0.0191747
					18	0.776727	1.49621			Are SDs significantly different (P < 0.05)?	Yes						Control	peak current density (pA/pF)																							Are SDs significantly different (P < 0.05)?	Yes						-50	0.0121472
					19	1.13429	2.18591										Vm (mV)	n = 1	n = 2	n = 3	n = 4	n = 5	n = 6	n = 7	n = 8	n = 9	n = 10	n = 11	n = 12	n = 13	n = 14	Mean	SEM	n number														-40	0.0107075
					20	1.05583	1.39205			ANOVA table	SS	DF	MS	F (DFn, DFd)	P value		-60	-1.80455	0.162623	-0.311331	-0.597636	-0.121834	-0.544788	-1.16828		-0.209769	-7.58843	-0.721648	-0.473549	-0.182738	-0.275821	-1.06444	0.561401	13							ANOVA table	SS	DF	MS	F (DFn, DFd)	P value		-30	0.0445948
					21		1.4829			Treatment (between columns)	6.488	2	3.244	F (2, 54) = 21.31	P<0.0001		-50	-1.05177	0.276319	-0.320456	-0.491716	-0.0493821	-0.839587	-0.958589	-0.0778673	-0.0441009	-6.11376	-0.569187	-0.942712	-0.357655	-0.197773	-0.838445	0.419819	14							Treatment (between columns)	5015	2	2507	F (2, 29) = 15.91	P<0.0001		-20	0.163884
					22		1.33169			Residual (within columns)	8.222	54	0.1523				-40	-0.846543	0.217273	-0.529548	-0.673549	-0.315249	-0.172163	-0.838765	0.278687	-0.239329	-4.55715	-0.625089	-1.17072	-0.138884	-0.209531	-0.701469	0.315956	14							Residual (within columns)	4571	29	157.6				-10	0.456183
										Total	14.71	56					-30	-3.1901	-1.6403	-1.61733	-2.02808	-0.215034	-0.846662	-2.57621	0.351773	-0.56004	-4.51619	-1.51444	-2.00381	-0.320297	-0.0543745	-1.48079	0.359681	14							Total	9586	31					0	0.835944
					Mean	1.146	1.492	2.015									-20	-10.4902	-6.43437	-3.89675	-7.91879	-1.21162	-1.27589	-5.01012	-0.772426	-1.81669	-8.39745	-4.9194	-3.54723		-1.3146	-4.38504	0.878843	13														10	1
					SEM	0.04072	0.06189	0.1665		Tukey's multiple comparisons test	Mean Diff.	95.00% CI of diff.	Below threshold?	Summary	Adjusted P Value		-10	-25.7673	-22.5204	-8.87258	-28.7305	-2.20953	-5.11535	-11.6379	-4.01465	-4.2922	-20.0105	-12.7965	-7.6557	-6.27844	-4.41673	-11.737	2.37827	14							Tukey's multiple comparisons test	Mean Diff.	95.00% CI of diff.	Below threshold?	Summary	Adjusted P Value		20	0.989767
					n-number	20	22	15		Difopein vs. Control	-0.3457	-0.6362 to -0.05513	Yes	*	0.016		0	-40.9273	-26.147	-12.9446	-32.6253	-4.30215	-8.76378	-20.4	-9.89578	-9.93467	-35.2898	-20.3688	-12.9875	-14.5399	-10.7193	-18.5604	2.99374	14							Difopein vs. Control	-13.82	-27.07 to -0.5755	Yes	*	0.0395		30
										Difopein vs. Epsilon	-0.8694	-1.191 to -0.5482	Yes	****	<0.0001		10	-41.4341	-22.4832	-15.0181	-28.6626	-8.57816	-13.4334	-25.163	-13.4599	-10.3873	-39.6831	-23.5349	-15.1229	-19.1665	-15.717	-20.846	2.70692	14							Difopein vs. Epsilon	-33.18	-47.80 to -18.56	Yes	****	<0.0001		40
										Control vs. Epsilon	-0.5237	-0.8386 to -0.2088	Yes	***	0.0005		20	-33.5619	-18.4031	-14.2217	-24.0678	-10.5811	-15.2093	-23.2608	-12.0165	-10.9691	-31.6543	-20.3434	-14.6537	-20.2776	-15.7129	-18.9238	1.91978	14							Control vs. Epsilon	-19.36	-32.61 to -6.110	Yes	**	0.0032		50
																	30	-24.2966	-12.4574	-11.8737	-18.3944	-12.1788	-11.6717	-19.6885	-8.65849	-8.2635	-18.9864	-15.429	-10.4795	-17.0621	-12.3985	-14.417	1.24824	14
																	40	-14.9568	-9.4296	-8.15322	-13.3539	-9.6207	-8.3605	-14.6634	-5.38213	-4.30362	-5.11016	-9.49831		-8.02368	-8.1759	-9.1563	0.947494	13														14-3-3ε	G/Gmax
																	50	-7.19678	-4.45836	-4.97089	-8.64631	-5.74487	-1.45041	-8.68721	-2.84226	-3.01225	10.1896	-4.59924	-4.14793	-4.08239	-4.75153	-3.88577	1.21553	14														Vm (mV)	n = 1
																	60	-1.98355	-2.17829	-2.00801	-4.58981	-3.22559		-5.72158	0.441546	0.922457		-0.614925	-1.73634	1.16374		-1.77549	0.660827	11														-60
																	70	1.94655	0.928129	-0.158888	-1.18446	-0.856196		-1.3555	3.10608	2.95638		2.0633	1.08302	4.80183		1.21184	0.59826	11														-50	-0.00250753
																	80	4.3613	4.45281	1.92016	1.37804	3.99499		-0.614096	4.27546	5.14361		3.52693	3.82785			3.22671	0.562566	10														-40	-0.000284133
																																																-30	0.0213799
																	14-3-3ε	peak current density (pA/pF)																														-20	0.12958
																	Vm (mV)	n = 1	n = 2	n = 3	n = 4	n = 5	n = 6	n = 7	n = 8	n = 9	Mean	SEM	n number																			-10	0.456773
																	-60				0.396116	-0.489546	-0.445979	-0.510828	-1.39444	-1.31612	-0.626799	0.269306	6																			0	0.856309
																	-50	0.145078	0.341713	0.0290644	-0.196793	-0.699209	-0.421748	-0.449176	-1.0744	-0.954188	-0.364407	0.163112	9																			10	1
																	-40	0.015171	0.392478	-0.15501	-0.510552	-2.05994	-0.322136	-0.422754	-0.944864	0.164515	-0.42701	0.242773	9																			20	0.986014
																	-30	-1.04614	-0.283191	-1.41447	-0.294252	-5.08193	-0.587905	-0.502021	-1.01344	-0.929511	-1.23921	0.496599	9																			30
																	-20	-5.76217	-6.04563	-10.2016	-0.867372	-15.0358	-2.2408	-1.77028	-3.57372	-1.46419	-5.21795	1.57533	9																			40
																	-10	-18.2733	-50.6782	-43.3543	-4.30002	-28.9235	-16.4575	-10.6217		-6.49013	-22.3873	6.05496	8
																	0	-30.4353	-74.8945	-68.4078	-9.95041	-36.4257	-51.4964	-37.8013		-12.643	-40.2568	8.36313	8
																	10	-31.0795	-64.2496	-63.5541		-32.4201	-47.342	-39.2281	-14.6835	-20.3752	-39.1165	6.48374	8
																	20	-26.2444	-52.0091	-52.2383	-21.9723	-30.483	-38.434	-32.3143	-17.4114	-27.5481	-33.1839	4.09516	9
																	30	-21.4379	-38.0685	-39.2563	-19.1651	-23.9409	-29.1223	-24.1498	-13.8148	-30.3695	-26.5917	2.81548	9
																	40	-16.5951	-24.1949	-28.4153	-15.0111	-15.9442	-21.1144	-16.0294	-8.77047	-24.7678	-18.9825	2.03398	9
																	50	-9.684	-14.0201	-18.1265	-6.23837	-8.52956	-13.728	-9.64408		-18.6972	-12.3335	1.60755	8
																	60	-6.47322	-6.05237	-10.531	-2.16922	-5.36486	-8.2326	-4.96736		-10.5125	-6.78789	1.01138	8
																	70	-4.09303	-2.83827	-4.02057	1.15214	3.23207	-3.83328	-1.84074		-8.38205	-2.57797	1.253	8
																	80	0.155837	2.35236	0.329396		3.89733	-0.798885	0.422754			1.0598	0.705537	6
[truncated: 83 more columns]

## Sheet: Figure 2
Panel B							Panel D
	% 14-3-3 colocalized with CaV1.2			Fig. 2b: % 14-3-3 colocalized with CaV1.2				Puncta/μm2			Fig. 2d: Puncta/μm2
n	Control	ISO					n	Control	ISO
1	22.1296	21.7562		ISO			1	0.0609132	0.0228277		ISO
2	21.3867	30.9268		vs.			2	0.0227766	0.00943647		vs.
3	10.0904	26.2598		Ctrl			3	0.0256259	0.0288895		Ctrl
4	28.6345	30.2672					4	0.0876621	0.0550014
5	8.59604	16.458		Unpaired t test			5	0.0571936	0.107098		Unpaired t test
6	18.8088	29.0354		P value	0.0096		6	0.05324	0.0679245		P value	0.0008
7	13.7769	23.0061		P value summary	**		7	0.0737803	0.0672765		P value summary	***
8	28.4593	35.4584		Significantly different (P < 0.05)?	Yes		8	0.0196105	0.076908		Significantly different (P < 0.05)?	Yes
9	22.4765	37.2642		One- or two-tailed P value?	Two-tailed		9	0.0324126	0.0786376		One- or two-tailed P value?	Two-tailed
10	19.3501	30.5079		t, df	t=2.803, df=25		10	0.0114433	0.0645175		t, df	t=3.692, df=35
11	25.0882	40.783					11	0.0337722	0.0654881
12	30.2828	33.414					12	0.00580216	0.0267956
13	36.2843						13	0.0171681	0.0748675
14	11.1694						14	0.00417766	0.0889284
15	24.6973						15	0.0114905	0.106941
							16		0.113022
							17		0.134996
Mean	21.42	29.59					18		0.0895169
SEM	2.064	1.994					19		0.0356929
n-number	15	12					20		0.168101
							21		0.0942593
							22		0.116763
							Mean	0.03447	0.07699
							SEM	0.006719	0.008314
							n-number	15	22

## Sheet: Figure 3
Panel B							Panel B							Panel C							Panel C							Panel D							Panel E							Panel G
	Mean CaV1.2 cluster area (nm2)			Fig. 3b: Mean CaV1.2 cluster area (nm2)				Mean 14-3-3 cluster area (nm2)			Fig. 3b: Mean 14-3-3 cluster area (nm2)				Mean CaV1.2 gray value			Fig. 3c: Mean CaV1.2 gray value				Mean 14-3-3 gray value			Fig. 3c: Mean 14-3-3 gray value				% 14-3-3 colocalized with CaV1.2			Fig. 3d: % 14-3-3 colocalized with CaV1.2				% CaV1.2 colocalized with 14-3-3			Fig. 3e: % CaV1.2 colocalized with 14-3-3				Mean CaV1.2 cluster area (nm2)					Fig. 3g: Mean CaV1.2 cluster area (nm2)
n	Control	ISO					n	Control	ISO					n	Control	ISO					n	Control	ISO					n	Control	ISO					n	Control	ISO					n	Control in contact with 14-3-3	Control not in contact with 14-3-3	ISO in contact with 14-3-3	ISO not in contact with 14-3-3
1	3124.34	3944.24		ISO			1	2864.76	2971.04		ISO			1	0.065	0.113		ISO			1	0.038	0.059		ISO			1	14.8622	17.1042		ISO			1	9.19386	11.5385		ISO			1	482.934	200.823	443	195		Two-way ANOVA
2	2449.1	4468.59		vs.			2	2703.73	3233.84		vs.			2	0.033	0.107		vs.			2	0.033	0.06		vs.			2	7.14286	18.7697		vs.			2	5.83119	7.97527		vs.			2	376.497	150.902	425	194		Source of Variation	% of total variation
3	3107.44	3939.24		Ctrl			3	3128.72	2644.16		Ctrl			3	0.038	0.074		Ctrl			3	0.036	0.03		Ctrl			3	12.7645	12.825		Ctrl			3	7.79253	10.5674		Ctrl			3	404.169	178.864	404	164		Interaction	0.6071
4	2989.27	3291.28					4	2931.2	2570.17					4	0.046	0.068					4	0.032	0.022					4	8.96537	6.15078					4	4.78302	3.99707					4	385.254	181.79	533	202		ISO	1.28
5	3867.34	3597.6		Unpaired t test			5	2827.38	2326.94		Unpaired t test			5	0.055	0.061		Mann Whitney test			5	0.034	0.012		Mann Whitney test			5	14.2176	9.79618		Unpaired t test			5	8.88818	4.23627		Unpaired t test			5	327.556	176.977	636	234		Cav1.2 touching 14-3-3	79.49
6	3273.12	3341.14		P value	0.0039		6	2704.38	2683.84		P value	0.7309		6	0.061	0.044		P value	0.0168		6	0.04	0.033		P value	0.3372		6	7.42513	8.26109		P value	0.0363		6	5.89486	3.53619		P value	0.4029		6	529.617	230.517	481	194
7	3671.72	3605.24		P value summary	**		7	3725.19	2692.92		P value summary	ns		7	0.054	0.082		Exact or approximate P value?	Exact		7	0.056	0.026		Exact or approximate P value?	Exact		7	18.111	11.0176		P value summary	*		7	9.55386	5.26425		P value summary	ns		7	331.239	195.982	354	211		ANOVA table	SS (Type III)
8	3486.74	2890.74		Significantly different (P < 0.05)?	Yes		8	2550.72	3074.1		Significantly different (P < 0.05)?	No		8	0.074	0.043		P value summary	*		8	0.025	0.069		P value summary	ns		8	8.75422	11.9966		Significantly different (P < 0.05)?	Yes		8	5.23687	11.5727		Significantly different (P < 0.05)?	No		8	543.012	219.95	494	210		Interaction	1517795
9	3953.23	2987.69		One- or two-tailed P value?	Two-tailed		9	2391.15	2633.58		One- or two-tailed P value?	Two-tailed		9	0.047	0.042		Significantly different (P < 0.05)?	Yes		9	0.008	0.029		Significantly different (P < 0.05)?	No		9	7.74344	10.5307		One- or two-tailed P value?	Two-tailed		9	2.13491	6.51703		One- or two-tailed P value?	Two-tailed		9	406.528	193.645	453	211		ISO	3198804
10	3080.53	4124.45		t, df	t=3.070, df=39		10	3070.85	3757.76		t, df	t=0.3459, df=48		10	0.066	0.102		One- or two-tailed P value?	Two-tailed		10	0.054	0.074		One- or two-tailed P value?	Two-tailed		10	15.7115	18.7196		t, df	t=2.159, df=44		10	8.43448	11.8672		t, df	t=0.8445, df=44		10	431.208	230.631	500	212		Cav1.2 touching 14-3-3	198715865
11	2712.36	3699.59					11	2871.08	2813.43					11	0.044	0.073		Sum of ranks in column A,B	424.5 , 610.5		11	0.033	0.029		Sum of ranks in column A,B	587.5 , 687.5		11	11.5691	15.0734					11	7.80258	8.52506					11	531.883	199.538	498	162		Residual	47194927
12	2623.96	3595.23					12	2824.72	3328.04					12	0.044	0.078		Mann-Whitney U	148.5		12	0.016	0.038		Mann-Whitney U	262.5		12	8.71708	16.4838					12	4.38265	7.12768					12	620.377	264.625	449	152
13	3682.05	4703.13					13	3526.11	3379.46					13	0.038	0.155					13	0.06	0.057					13	11.8535	20.1698					13	13.6274	9.60837					13	445.634	192.318	408	167		Difference between column means
14	3677.84	4485.98					14	2662.26	3048.06					14	0.056	0.13					14	0.021	0.044					14	10.6011	14.8028					14	5.46564	7.78655					14	428.589	170.686	548	215		Predicted (LS) mean of Cav1.2 touching 14-3-3	4943
15	4517.3	4993.63					15	2773.73	2822.43					15	0.088	0.062					15	0.024	0.038					15	13.4416	21.0232					15	5.2065	10.2485					15	367.141	147.771	435	221		Predicted (LS) mean of Cav1.2 not touching 14-3-3	2094
16	4087.86	4207.05					16	2863.97	2453.98					16	0.037	0.064					16	0.032	0.02					16	15.2604	12.6676					16	8.1118	5.55378					16	419.35	205.117	452	159		Difference between predicted means	2849
17	3961.31	5027.79					17	1961.79	3090.75					17	0.131	0.035					17	0.008	0.021					17	18.3046	12.2242					17	3.46264	2.36495					17	465.312	215.391	614	219		SE of difference	143.2
18	3669.86	4577.18					18	2369.18	3057.72					18	0.121	0.144					18	0.019	0.081					18	18.2478	16.2055					18	4.66911	9.09606					18	689.404	288.361	683	253		95% CI of difference	2564 to 3133
19	3218.24	4170.53					19	2507.08	2415.19					19	0.125	0.144					19	0.024	0.018					19	12.9195	14.4145					19	4.23571	3.3696					19	599.337	254.27	662	257
20	3141.61	3931.33					20	2465.95	2740.15					20	0.075	0.123					20	0.031	0.038					20	8.58059	20.5237					20	3.62102	5.02685					20	485.204	207.804	643	269		Difference between row means
21	3773.4						21	3140.69	2236.2					21	0.07	0.137					21	0.026	0.047					21	15.9293	12.0826					21	9.34901	2.5125					21	433.723	217.826	580	281		Predicted (LS) mean of Control	3338
							22	2793.7	2764.91					22	0.062	0.118					22	0.048	0.02					22	11.5567	15.0127					22	6.11199	3.45151					22	537.835	199.381	669	269		Predicted (LS) mean of ISO	3699
Mean	3432	3979					23	3068.33	2751.6					23	0.059						23	0.028	0.025					23	5.16493						23	2.12319						23	442.847	183.295	617	279		Difference between predicted means	-361.4
SEM	114.6	137.5					24	2394.14	2624.8												24	0.016	0.017					24	4.92915						24	1.65455						24	493.733	191.51	614	231		SE of difference	143.2
n-number	21	20					25	2570.81	2473.86					Mean	0.06474	0.09086					25	0.017	0.019																			25	415.504	196.917				95% CI of difference	-645.7 to -77.12
														SEM	0.0058	0.008042												Mean	11.78	14.36					Mean	6.149	6.897
														n-number	23	22												SEM	0.8246	0.8616					SEM	0.5842	0.672					Mean	463.8	203.8	524.8	215		Interaction CI
							Mean	2788	2824												Mean	0.03036	0.03704					n-number	24	22					n-number	24	22					SEM	17.82	6.489	20.03	7.905		Mean diff, A1 - B1	2600
							SEM	74.73	71.96												SEM	0.002758	0.003899																			n-number	25	25	24	24		Mean diff, A2 - B2	3098
							n-number	25	25												n-number	25	25																									(A1 -B1) - (A2 - B2)	-497.9
																																																95% CI of difference	-1066 to 70.68
																																																(B1 - A1) - (B2 - A2)	497.9
																																																95% CI of difference	-70.68 to 1066
																																																Tukey's multiple comparisons test	Predicted (LS) mean diff.
																																																Control:Cav1.2 touching 14-3-3 vs. Control:Cav1.2 not touching 14-3-3	2600
																																																Control:Cav1.2 touching 14-3-3 vs. ISO:Cav1.2 touching 14-3-3	-610.4
																																																Control:Cav1.2 touching 14-3-3 vs. ISO:Cav1.2 not touching 14-3-3	2487
																																																Control:Cav1.2 not touching 14-3-3 vs. ISO:Cav1.2 touching 14-3-3	-3210
																																																Control:Cav1.2 not touching 14-3-3 vs. ISO:Cav1.2 not touching 14-3-3	-112.5
																																																ISO:Cav1.2 touching 14-3-3 vs. ISO:Cav1.2 not touching 14-3-3	3098
[truncated: 15 more columns]

## Sheet: Figure 4
Panel B													Panel C													Panel D												Panel E							Panel F
	Mean CaV1.2 cluster area (nm2)					Fig. 4b: Mean CaV1.2 cluster area (nm2)								Mean CaV1.2 gray value (nm2)					Fig. 4c: Mean CaV1.2 gray value (nm2)																				Fold change in peak current after ISO			Fig. 4e: Fold change in peak current after ISO				Peak current density (pA/pF)
n	Control	ISO	BV02	ISO+BV02									n	Control	ISO	BV02	ISO+BV02									ICa density vs. membrane potential												n	Control	BV02					n	Control	ISO	BV02	ISO+BV02
1	2435.18	3056.52	2150.04	2825.12		Two-way ANOVA							1	0.076	0.089	0.062	0.064		Two-way ANOVA							Control	peak current density (pA/pF)											1	2.11506	1.16933		BVO2			1	2.75652	5.8302	3.3158	3.87727
2	2370.34	3734.03	3122.74	3427.71		Source of Variation	% of total variation	P value	P value summary	Significant?			2	0.037	0.089	0.073	0.051		Source of Variation	% of total variation	P value	P value summary	Significant?			Vm (mV)	n = 1	n = 2	n = 3	n = 4	n = 5	n = 6	n = 7	Mean	SEM	n number		2	1.4459	1.11687		vs.			2	6.29752	9.10558	4.01999	4.4898
3	2301.77	3409.46	2041.92	3543.48		Interaction	4.694	0.0803	ns	No			3	0.05	0.056	0.047	0.057		Interaction	15.6	0.0016	**	Yes			-60	0.181902	-0.0998228	-0.0456456	-0.0200807	-0.056217	-0.0775871	-0.0806471	-0.0282997	0.0962788	7		3	1.46747	1.19606		no BVO2			3	4.37144	6.41496	4.31001	5.15501
4	3355.07	3840.47	1986.6	4568.58		BV02	6.075	0.0477	*	Yes			4	0.069	0.088	0.049	0.066		BV02	13.64	0.003	**	Yes			-50	-0.0419774	-0.0607617	-0.0386232	0	-0.0496033	-0.0474143	-0.131968	-0.0529068	0.0397409	7		4	1.24777	1.28449					4	3.93079	4.9047	4.63253	5.95042
5	2811.84	4057.53	2136.34	3990.08		ISO	28.81	<0.0001	****	Yes			5	0.044	0.14	0.045	0.071		ISO	16.19	0.0014	**	Yes			-40	-0.139925	-0.0434012	-0.0140448	-0.0502016	-0.0231482	-0.021552	-0.183289	-0.0679373	0.0664163	7		5	2.40672	1.03181		Mann Whitney test			5	1.9676	4.73546	4.6724	4.82105
6	3942.22	3867.07	3184.76	2443.62									6	0.054	0.088	0.059	0.028									-30	-0.11194	-0.164925	-0.0561792	0.0200807	-0.0330688	-0.0603455	-0.634179	-0.148651	0.221934	7		6	1.43098	1.15104		P value	0.0012		6	4.09056	5.85351	4.81856	5.54637
7	3734.79	6081.28	3205.1	3637.22		ANOVA table	SS (Type III)	DF	MS	F (DFn, DFd)	P value		7	0.113	0.22	0.033	0.062		ANOVA table	SS (Type III)	DF	MS	F (DFn, DFd)	P value		-20	-1.03544	-1.62321	-0.933979	-0.456835	-0.486112	-0.818975	-1.72291	-1.01107	0.50127	7		7	1.46784	0.997938		Exact or approximate P value?	Exact		7	2.50739	3.68044	2.90074	2.89476
8	3642.03	5056.39	2852.17	2745.17		Interaction	1771219	1	1771219	F (1, 43) = 3.209	P=0.0803		8	0.055	0.185	0.037	0.041		Interaction	0.01529	1	0.01529	F (1, 42) = 11.36	P=0.0016		-10	-2.31809	-6.29752	-4.37144	-3.39865	-1.86508	-4.09056	-2.50739	-3.54982	1.52656	7						P value summary	**
9	3079.85	4975.29	3251.95	3602.51		BV02	2292404	1	2292404	F (1, 43) = 4.153	P=0.0477		9	0.066	0.234	0.112	0.089		BV02	0.01337	1	0.01337	F (1, 42) = 9.933	P=0.0030		0	-2.75652	-6.2411	-4.12917	-3.93079	-1.9676	-3.77159	-2.32777	-3.58922	1.43691	7		Mean	1.655	1.135		Significantly different (P < 0.05)?	Yes		Mean	3.703	5.789	4.096	4.676
10	2442.16	5694.94	3463.72	2988.6		ISO	10871491	1	10871491	F (1, 43) = 19.70	P<0.0001		10		0.186	0.056	0.047		ISO	0.01587	1	0.01587	F (1, 42) = 11.79	P=0.0014		10	-2.58394	-5.35571	-3.60249	-3.47395	-1.75926	-3.1509	-1.78157	-3.10112	1.24401	7		SEM	0.1623	0.03693		One- or two-tailed P value?	Two-tailed		SEM	0.5503	0.6498	0.2774	0.3927
11			3805.34	3920.95		Residual	23734466	43	551964				11			0.107	0.092		Residual	0.05654	42	0.001346				20	-2.2248	-4.40523	-2.95292	-2.72595	-1.38228	-2.59055	-1.11073	-2.48464	1.09146	7		n-number	7	7		Sum of ranks in column A,B	76 , 29		n-number	7	7	7	7
12			3024.05	3648.38									12			0.089	0.066									30	-1.95895	-3.47644	-2.26121	-1.99301	-1.01521	-2.43968	-0.42523	-1.93853	0.988805	7						Mann-Whitney U	1
13			3059.43	4649.13		Difference between column means							13			0.05	0.121		Difference between column means							40	-1.54384	-2.48689	-1.63973	-1.31528	-0.691139	-1.38795	0.0476551	-1.28817	0.793458	7
14			4120.28			Predicted (LS) mean of Con	2984						14			0.092			Predicted (LS) mean of Con	0.06387						50	-1.08208	-1.44092	-0.969091	-0.742984	-0.284392	-0.637938	0.458222	-0.671313	0.616645	7
						Predicted (LS) mean of ISO	3958												Predicted (LS) mean of ISO	0.1016						60	-0.41511	-0.525155	-0.431877	-0.286149	0.0198413	-0.241382	0.784476	-0.156479	0.45077	7
Mean	3012	4377	2957	3538		Difference between predicted means	-973						Mean	0.06267	0.1375	0.06507	0.06577		Difference between predicted means	-0.03777						70	-0.0139925	0.325509	0.0596904	0.125504	0.30754	0.0172416	1.26836	0.29855	0.448173	7
SEM	197.8	319.8	176.8	184.7		SE of difference	219.2						SEM	0.007513	0.02027	0.006826	0.006704		SE of difference	0.011						80	0.41511	1.14579	0.554769	0.461855	0.618387	0.189657	1.51397	0.699934	0.463204	7
n-number	10	10	14	13		95% CI of difference	-1415 to -530.9						n-number	9	10	14	13		95% CI of difference	-0.05996 to -0.01557						90	0.960816	1.87927	0.976113	0.642581	0.800266	0.762939	2.09682	1.15983	0.580699	7
						Difference between row means													Difference between row means							ISO	peak current density (pA/pF)
						Predicted (LS) mean of UT	3694												Predicted (LS) mean of UT	0.1001						Vm (mV)	n = 1	n = 2	n = 3	n = 4	n = 5	n = 6	n = 7	Mean	SEM	n number
						Predicted (LS) mean of BV02	3248												Predicted (LS) mean of BV02	0.06542						-60	-0.0839548	-0.130204	-0.0912912	0.0451815	-0.0462964	-0.0948286	-0.128302	-0.0756708	0.0604037	7
						Difference between predicted means	446.8												Difference between predicted means	0.03466						-50	-0.256529	-0.186625	-0.0596904	-0.0401613	-0.00661377	-0.103449	-0.0879786	-0.105864	0.0874141	7
						SE of difference	219.2												SE of difference	0.011						-40	-0.708952	-0.156244	-0.0772464	0.0150605	-0.0727514	-0.258624	-0.304259	-0.223288	0.241167	7
						95% CI of difference	4.657 to 889.0												95% CI of difference	0.01247 to 0.05686						-30	-5.8302	-1.21957	-0.712773	-0.271089	-4.73546	-4.47419	-1.15472	-2.62829	2.2906	7
																										-20	-5.40109	-9.10558	-5.35809	-2.3394	-4.5635	-5.85351	-2.8593	-5.06864	2.22457	7
						Interaction CI													Interaction CI							-10	-4.88804	-8.86253	-6.41496	-4.9047	-3.82276	-5.46127	-3.68044	-5.43353	1.77797	7
						Mean diff, A1 - B1	-1366												Mean diff, A1 - B1	-0.07483						0	-4.1511	-7.78184	-5.70921	-4.69887	-3.03241	-4.71126	-3.24055	-4.76075	1.61775	7
						Mean diff, A2 - B2	-580.3												Mean diff, A2 - B2	-0.0006978						10	-3.39551	-6.55359	-4.83843	-3.92577	-2.49008	-3.97849	-2.42674	-3.94409	1.43343	7
						(A1 -B1) - (A2 - B2)	-785.5												(A1 -B1) - (A2 - B2)	-0.07414						20	-2.56062	-5.21683	-3.95712	-3.33841	-2.23545	-3.20262	-1.41865	-3.13282	1.23428	7
						95% CI of difference	-1670 to 98.81												95% CI of difference	-0.1185 to -0.02974						30	-1.94495	-4.00593	-2.93185	-2.38458	-1.74273	-2.47848	-0.586524	-2.29643	1.05838	7
						(B1 - A1) - (B2 - A2)	785.5												(B1 - A1) - (B2 - A2)	0.07414						40	-1.24533	-2.82108	-2.06458	-1.90264	-1.32275	-1.75433	-0.172291	-1.61186	0.822831	7
						95% CI of difference	-98.81 to 1670												95% CI of difference	0.02974 to 0.1185						50	-0.433767	-1.67529	-1.26754	-1.12954	-0.777118	-1.10346	0.447225	-0.848498	0.690309	7
																										60	-0.088619	-0.69442	-0.600415	-0.416674	-0.211641	-0.409487	0.975096	-0.206594	0.561056	7
						Tukey's multiple comparisons test	Predicted (LS) mean diff.	95.00% CI of diff.	Below threshold?	Summary	Adjusted P Value								Tukey's multiple comparisons test	Predicted (LS) mean diff.	95.00% CI of diff.	Below threshold?	Summary	Adjusted P Value		70	0.307834	0.282108	0.0596904	0.271089	0.393519	0.137933	1.41499	0.409595	0.457001	7
						UT:Con vs. UT:ISO	-1366	-2254 to -477.8	Yes	***	0.001								UT:Con vs. UT:ISO	-0.07483	-0.1199 to -0.02974	Yes	***	0.0004		80	0.722944	1.17183	0.716284	0.737964	0.661377	0.719836	2.51839	1.03552	0.676421	7
						UT:Con vs. BV02:Con	54.06	-768.0 to 876.1	No	ns	0.998								UT:Con vs. BV02:Con	-0.002405	-0.04434 to 0.03953	No	ns	0.9987		90	1.24067	2.03986	1.03229	1.23998	1.09127	1.20691	2.87397	1.53214	0.680512	7
						UT:Con vs. BV02:ISO	-526.2	-1361 to 308.9	No	ns	0.3445								UT:Con vs. BV02:ISO	-0.003103	-0.04566 to 0.03945	No	ns	0.9973
						UT:ISO vs. BV02:Con	1420	597.8 to 2242	Yes	***	0.0002								UT:ISO vs. BV02:Con	0.07243	0.03179 to 0.1131	Yes	***	0.0001		BV02	peak current density (pA/pF)
						UT:ISO vs. BV02:ISO	839.6	4.433 to 1675	Yes	*	0.0484								UT:ISO vs. BV02:ISO	0.07173	0.03045 to 0.1130	Yes	***	0.0002		Vm (mV)	n = 1	n = 2	n = 3	n = 4	n = 5	n = 6	n = 7	Mean	SEM	n number
						BV02:Con vs. BV02:ISO	-580.3	-1345 to 184.5	No	ns	0.1938								BV02:Con vs. BV02:ISO	-0.0006978	-0.03850 to 0.03710	No	ns	>0.9999		-60	-0.174795	-0.069451	-0.125	-0.126406	-0.074326	-0.135522	-0.19737	-0.128981	0.0472091	7
																										-50	-0.158904	-0.0612803	-0.11	-0.0561802	-0.0135138	-0.130503	-0.233255	-0.109091	0.0736861	7
																										-40	-0.238357	-0.110304	-0.240001	-0.257493	0	-0.22587	-0.538282	-0.230044	0.164928	7
																										-30	-1.19178	-0.739449	-1.72	-1.00422	-0.165544	-0.702707	-1.54307	-1.00954	0.532617	7
																										-20	-2.8179	-3.66865	-4.31001	-4.63253	-2.00004	-2.74056	-2.6615	-3.2616	0.963006	7
																										-10	-3.3158	-4.01999	-4.28001	-4.49208	-4.6724	-4.81856	-2.90074	-4.07137	0.716934	7
																										0	-2.75964	-3.52566	-3.51501	-3.76174	-4.30753	-4.6981	-2.3804	-3.56401	0.80931	7
																										10	-1.97041	-2.88426	-2.73001	-2.90031	-3.6217	-3.75447	-1.71054	-2.79596	0.761936	7
																										20	-1.29242	-2.27963	-2.02001	-2.17464	-2.98993	-2.46951	-1.12441	-2.05008	0.653104	7
																										30	-1.09644	-1.67091	-1.51	-1.54964	-2.39195	-1.25483	-0.616033	-1.4414	0.548888	7
																										40	-1.20238	-1.0867	-1.025	-1.13765	-1.71963	-0.356373	-0.119618	-0.949622	0.541215	7
																										50	-0.0476713	-0.531096	-0.570001	-0.683526	-1.07435	0.486876	0.233255	-0.312359	0.553647	7
																										60	0.407854	0.126646	-0.290001	-0.365172	-0.527039	1.17954	0.729671	0.180215	0.629021	7
																										70	0.190685	0.531096	-0.00500001	0.0842704	0.0540553	1.96758	1.16628	0.569852	0.74015	7
																										80	0.778631	0.179755	0.330001	0.491577	0.648663	2.82087	1.75839	1.00113	0.952483	7
																										90	0.434339	0.392194	0.625002	1.22894	2.13856	3.59385	2.61964	1.57607	1.23875	7
																										BV02+ISO	peak current density (pA/pF)
																										Vm (mV)	n = 1	n = 2	n = 3	n = 4	n = 5	n = 6	n = 7	Mean	SEM	n number
																										-60	-0.169498	-0.110304	-0.13	-0.0983154	-0.0675691	-0.165638	-0.149523	-0.127264	0.0375241	7
																										-50	-0.397261	-0.183841	-0.220001	-0.11236	-0.0472984	-0.185716	-0.352874	-0.214193	0.124322	7
																										-40	-1.23945	-0.678168	-0.865002	-0.433056	-0.0810829	-0.356373	-0.915079	-0.652602	0.391927	7
																										-30	-3.28932	-4.4898	-4.80001	-5.95042	-1.03719	-2.31893	-2.15313	-3.43411	1.73026	7
																										-20	-3.87727	-4.16297	-5.15501	-5.4846	-4.82105	-5.54637	-2.89476	-4.56315	0.970112	7
																										-10	-3.19927	-3.52157	-4.34001	-4.77064	-4.61835	-5.28034	-2.68543	-4.05937	0.940266	7
																										0	-2.46831	-2.95779	-3.39501	-4.02391	-4.1082	-4.34173	-2.10528	-3.34289	0.865519	7
																										10	-1.63671	-2.30822	-2.56001	-3.25377	-3.40886	-3.26759	-1.32776	-2.53756	0.82999	7
																										20	-1.01699	-1.74036	-1.745	-2.48129	-2.78385	-2.14828	-0.771537	-1.81247	0.733684	7
																										30	-0.524384	-1.11939	-0.875002	-1.7252	-2.18924	-1.29499	-0.221294	-1.13564	0.678344	7
																										40	-0.143014	-0.608717	-0.485001	-1.05572	-1.56085	-0.582243	0.0239236	-0.630231	0.537935	7
																										50	0.174795	-0.126646	-0.12	-0.423693	-0.993266	0.220851	0.352874	-0.130726	0.462016	7
																										60	0.625024	0.261463	0.16	0.177904	-0.435821	0.652514	0.741632	0.311817	0.408532	7
																										70	0.821006	0.588291	0.515001	0.711616	0.0540553	1.73669	1.24403	0.810098	0.542305	7
																										80	1.01699	0.878351	0.685002	1.21724	0.56758	2.29384	1.80025	1.20846	0.626991	7
																										90	1.39836	1.11122	0.960002	1.71584	1.00002	2.71044	2.54189	1.63397	0.727406	7

## Sheet: Figure 5
	Panel B															Panel C															Panel D													Panel E
		Mean CaV1.2 cluster area (nm2)							Fig. 5b: Mean CaV1.2 cluster area (nm2)								Mean CaV1.2 gray value (nm2)							Fig. 5c: Mean CaV1.2 gray value (nm2)																					peak current density (pA/pF)
		RFP		14-3-3ε		Difopein											RFP		14-3-3ε		Difopein										RFP Control	peak current density (pA/pF)													RFP		14-3-3ε		Difopein
	n	Control	ISO	Control	ISO	Control	ISO		Two-way ANOVA							n	Control	ISO	Control	ISO	Control	ISO		Two-way ANOVA							Vm (mV)	n = 1	n = 2	n = 3	n = 4	n = 5	n = 6	n = 7	n = 8	Mean	SEM	n number		n	Control	ISO	Control	ISO	Control
	1	1350.69	2380.05	2091.07	2960.32	1579.57	1527.76		Source of Variation	% of total variation	P value	P value summary	Significant?			1	0.02	0.027	0.029	0.054	0.022	0.009		Source of Variation	% of total variation	P value	P value summary	Significant?			-60	-0.159259	-0.192319	-0.0782952	-0.0956236	-0.106379	-0.101931	-0.131945	-0.171053	-0.129601	0.0144102	8		1	-3.06798	-5.81144	-4.35442	-9.00646	-2.98926
	2	1403.14	2240.29	2054.7	2396.66	1945.53	1680.49		Interaction	5.052	0.0179	*	Yes			2	0.015	0.056	0.022	0.09	0.032	0.032		Interaction	7.082	0.0076	**	Yes			-50	-0.243395	-0.218545	-0.032398	-0.177587	-0.166218	-0.305793	-0.173612	-0.223684	-0.192654	0.0280238	8		2	-5.34997	-7.67529	-5.51252	-9.67567	-4.02597
	3	1696.86	1839.98	2056.73	2666.11	1929.34	1676.81		ISO	10.16	<0.0001	****	Yes			3	0.021	0.015	0.029	0.047	0.032	0.029		ISO	15.41	<0.0001	****	Yes			-40	-0.273444	-0.358413	-0.064796	-0.26638	-0.35903	-1.07296	-0.506948	-0.627194	-0.441145	0.107904	8		3	-2.37585	-7.21126	-3.81794	-6.96495	-3.20867
	4	1545.26	2295.95	2155.44	2511.36	1923.81	1844.23		14-3-3	38.49	<0.0001	****	Yes			4	0.037	0.024	0.031	0.068	0.028	0.022		14-3-3	29.29	<0.0001	****	Yes			-30	-0.342557	-1.30253	-0.188988	-0.662535	-0.904225	-2.09227	-1.41668	-1.98684	-1.11208	0.251587	8		4	-2.74576	-4.33038	-3.58378	-5.87216	-3.47656
	5	2330.26	2574.7	2414.93	2750.4	1922.56	1665.14									5	0.018	0.06	0.036	0.064	0.041	0.028									-20	-0.778264	-3.85513	-1.02864	-1.65975	-1.98796	-2.56973	-2.97919	-3.86843	-2.34089	0.419149	8		5	-2.71932	-5.50513	-6.99459	-9.10277	-3.48721
	6	1635.03	2547.44	1980.05	3066.05	2004.76	1749.47		ANOVA table	SS (Type III)	DF	MS	F (DFn, DFd)	P value		6	0.014	0.035	0.021	0.051	0.014	0.041		ANOVA table	SS (Type III)	DF	MS	F (DFn, DFd)	P value		-10	-1.96519	-5.34997	-1.95198	-2.62282	-2.71932	-2.14055	-4.1042	-4.43422	-3.16103	0.457478	8		6	-2.56973	-3.44419	-2.72786	-5.08772	-4.56668
	7	1546.95	2588.1	1951.8	2540.88	2095.06	1932.49		Interaction	953833	2	476917	F (2, 84) = 4.223	P=0.0179		7	0.017	0.028	0.026	0.033	0.019	0.012		Interaction	0.001401	2	0.0007003	F (2, 79) = 5.198	P=0.0076		0	-2.9538	-4.79924	-2.37585	-2.68429	-2.58635	-1.24999	-4.09725	-3.65351	-3.05004	0.391272	8		7	-4.1042	-4.77781			-3.59757
	8	1234.12	2458.07	2789.82	3118.36	1772.85	1966.81		ISO	1917557	1	1917557	F (1, 84) = 16.98	P<0.0001		8	0.018	0.031	0.06	0.05	0.013	0.035		ISO	0.003047	1	0.003047	F (1, 79) = 22.62	P<0.0001		10	-3.06798	-3.63658	-2.06537	-2.13787	-1.84834	-0.391629	-3.47225	-2.5	-2.39	0.369672	8		8	-4.43422	-5.92545			-3.84469
	9	1357.12	2885.26	2587.36	2511.29	2231.32	2064.96		14-3-3	7267079	2	3633539	F (2, 84) = 32.17	P<0.0001		9	0.018	0.06	0.035	0.04	0.022	0.039		14-3-3	0.005793	2	0.002897	F (2, 79) = 21.50	P<0.0001		20	-2.45799	-2.37777	-1.39311	-1.20212	-1.15023	0.268239	-1.89585	-1.38597	-1.44935	0.304331	8
	10	1251.95	2202.47	2346.41	2495.22	1911.89	1967.69		Residual	9487384	84	112945				10	0.025	0.029	0.023	0.049	0.013	0.025		Residual	0.01064	79	0.0001347				30	-1.64067	-1.55604	-0.755954		-0.478707	0.788623	-0.902784	-0.451755	-0.713897	0.308111	7
	11	2440.78	1717.58	1955.36	2384.26	1787.98	1939.76									11	0.027	0.02	0.019	0.041	0.041	0.023									40	-0.363591	-0.760535	0.0269983	0.594232	0.0398923	1.23927	-0.388892	0.206141	0.0741889	0.221663	8		Mean	-3.413	-5.585	-4.493	-7.618	-3.643
	12	2019.95	2306.85	1639.27	3641.94	1498.45	1907.29		Difference between row means							12	0.022	0.017	0.031	0.072	0.02			Difference between row means							50	0.531864	0.122385		1.30458	0.425517	1.75965		0.864036	0.834672	0.247905	6		SEM	0.3824	0.4999	0.6266	0.7798	0.1755
	13	2144.09	1658.12	2914.79		1570.13			Predicted (LS) mean of Control	1964						13		0.012	0.035		0.014			Predicted (LS) mean of Control	0.02546						60	1.44535	0.0524507		2.05591	0.731358	2.35514	0.208335	1.52632	1.19641	0.336417	7		n-number	8	8	6	6	8
	14	2580.42	2023.73	2656.94		1387.54			Predicted (LS) mean of ISO	2259						14		0.038	0.041		0.012			Predicted (LS) mean of ISO	0.03764						70	2.02229	1.31127		2.69112	1.32309	3.27252		2.33334	2.15894	0.315676	6
	15	2217.95	1835.44	2671.92		1899.62			Difference between predicted means	-295.6						15		0.023	0.031		0.025			Difference between predicted means	-0.01217						80		2.15048		3.60637	1.73531	4.2811		3.35527	3.02571	0.471854	5
	16		2061.58	2215.36		1819.46			SE of difference	71.75						16		0.032	0.038		0.03			SE of difference	0.00256						90		2.86731		4.24842	0.917522	5.53646		4.66667	3.64728	0.807139	5
	17		1976.34	2233.82					95% CI of difference	-438.3 to -153.0						17		0.023	0.033					95% CI of difference	-0.01727 to -0.007079
	18		1962.27																												RFP ISO	peak current density (pA/pF)
									Tukey's multiple comparisons test	Predicted (LS) mean diff.	95.00% CI of diff.	Below threshold?	Summary	Adjusted P Value										Tukey's multiple comparisons test	Predicted (LS) mean diff.	95.00% CI of diff.	Below threshold?	Summary	Adjusted P Value		Vm (mV)	n = 1	n = 2	n = 3	n = 4	n = 5	n = 6	n = 7	n = 8	Mean	SEM	n number
									Control:RFP vs. Control:14-3-3	-493.8	-841.0 to -146.5	Yes	**	0.0011		Mean	0.021	0.0311765	0.0317647	0.0549167	0.023625	0.0268182		Control:RFP vs. Control:14-3-3	-0.01076	-0.02355 to 0.002018	No	ns	0.149		-60	-0.114186	-0.209803	-0.0944942	-0.102454	-0.159569	-0.37017	-0.423614	-0.0833334	-0.194703	0.0466923	8
	Mean	1783.64	2197.46	2277.4	2753.57	1829.99	1826.91		Control:RFP vs. Control:Difopein	-46.35	-398.6 to 305.9	No	ns	0.9989		SEM	0.00182159	0.00359354	0.00231924	0.00461463	0.0024081	0.00305649		Control:RFP vs. Control:Difopein	-0.002625	-0.01557 to 0.01032	No	ns	0.9913		-50	-0.12921	-0.314704	-0.129592	-0.245889	-0.452112	-1.21244	-0.61806	-0.504387	-0.450799	0.125218	8
	SEM	119.147	79.7896	84.6114	108.831	56.0901	47.0598		Control:RFP vs. ISO:RFP	-413.8	-756.5 to -71.15	Yes	**	0.0088		n-number	12	17	17	12	16	11		Control:RFP vs. ISO:RFP	-0.01018	-0.02296 to 0.002606	No	ns	0.1964		-40	-0.240391	-1.00531	-0.569665	-0.874273	-1.5425	-2.68776	-1.52779	-2.35088	-1.34982	0.300158	8
	n-number	15	18	17	12	16	12		Control:RFP vs. ISO:14-3-3	-969.9	-1350 to -590.3	Yes	****	<0.0001										Control:RFP vs. ISO:14-3-3	-0.03392	-0.04776 to -0.02008	Yes	****	<0.0001		-30	-0.89245	-4.72931	-2.56214	-2.54769	-4.1089	-3.44419	-3.24308	-5.45615	-3.37299	0.504167	8
									Control:RFP vs. ISO:Difopein	-43.27	-422.9 to 336.3	No	ns	0.9994										Control:RFP vs. ISO:Difopein	-0.005818	-0.01997 to 0.008334	No	ns	0.8352		-20	-4.05058	-7.67529	-5.04329	-4.30989	-5.50513	-3.0311	-4.77781	-5.92545	-5.03982	0.492108	8
									Control:14-3-3 vs. Control:Difopein	447.4	106.0 to 788.8	Yes	**	0.0033										Control:14-3-3 vs. Control:Difopein	0.00814	-0.003669 to 0.01995	No	ns	0.3443		-10	-5.81144	-6.78363	-7.21126	-4.33038	-4.74053	-2.14055	-4.49309	-4.98246	-5.06167	0.561383	8
									Control:14-3-3 vs. ISO:RFP	79.94	-251.6 to 411.4	No	ns	0.9811										Control:14-3-3 vs. ISO:RFP	0.0005882	-0.01104 to 0.01222	No	ns	>0.9999		0	-5.36972	-5.30626	-6.22852	-3.51758	-3.64349	-1.15343	-3.93753	-3.60088	-4.09468	0.55264	8
									Control:14-3-3 vs. ISO:14-3-3	-476.2	-845.7 to -106.6	Yes	**	0.0041										Control:14-3-3 vs. ISO:14-3-3	-0.02315	-0.03593 to -0.01037	Yes	****	<0.0001		10	-4.44722	-3.95129	-4.67071	-2.33595	-2.38689	-0.321887	-3.0278	-2.32018	-2.93274	0.503676	8
									Control:14-3-3 vs. ISO:Difopein	450.5	80.93 to 820.1	Yes	**	0.0079										Control:14-3-3 vs. ISO:Difopein	0.004947	-0.008172 to 0.01807	No	ns	0.8794		20	-3.29936	-2.70995	-2.91852	-1.29092	-1.23666	0.3809	-2.69446	-1.13158	-1.86257	0.440689	8
									Control:Difopein vs. ISO:RFP	-367.5	-704.2 to -30.68	Yes	*	0.0242										Control:Difopein vs. ISO:RFP	-0.007551	-0.01936 to 0.004258	No	ns	0.4294		30	-2.12145	-1.5473	-0.712756	-0.457627	-0.605033	0.885189	-1.43057	-0.25	-0.779942	0.327443	8
									Control:Difopein vs. ISO:14-3-3	-923.6	-1298 to -549.3	Yes	****	<0.0001										Control:Difopein vs. ISO:14-3-3	-0.03129	-0.04424 to -0.01834	Yes	****	<0.0001		40	-1.1058	-0.786761	-1.5632	0.368834	0.106379	1.29291	-0.888895	0.394737	-0.272724	0.339519	8
									Control:Difopein vs. ISO:Difopein	3.084	-371.2 to 377.4	No	ns	>0.9999										Control:Difopein vs. ISO:Difopein	-0.003193	-0.01647 to 0.01009	No	ns	0.9811		50	-0.225366	-0.0699343	0.81535	0.942575	0.518599	1.77574	0.326391	1.01755	0.637613	0.228374	8
									ISO:RFP vs. ISO:14-3-3	-556.1	-921.4 to -190.8	Yes	***	0.0004										ISO:RFP vs. ISO:14-3-3	-0.02374	-0.03652 to -0.01096	Yes	****	<0.0001		60	0.534869	0.655634	-0.453572	1.50949	0.890927	2.33905	0.659727	1.5307	0.958353	0.29568	8
									ISO:RFP vs. ISO:Difopein	370.5	5.259 to 735.8	Yes	*	0.0448										ISO:RFP vs. ISO:Difopein	0.004358	-0.008761 to 0.01748	No	ns	0.926		70	1.14486	1.34624	1.44171	2.18568	1.2699	3.07402	1.46529	2.19298	1.76509	0.234257	8
									ISO:14-3-3 vs. ISO:Difopein	926.7	526.5 to 1327	Yes	****	<0.0001										ISO:14-3-3 vs. ISO:Difopein	0.0281	0.01395 to 0.04225	Yes	****	<0.0001		80	1.79391		2.07617		1.97467	3.9002	2.42363	3.00878	2.52956	0.325277	6
																															90	2.3378		3.94716		2.39354	4.99998		4.05702	3.5471	0.515948	5
																															14-3-3ε Control	peak current density (pA/pF)
																															Vm (mV)	n = 1	n = 2	n = 3	n = 4	n = 5	n = 6	Mean	SEM	n number
																															-60	-0.109891	-0.115062	-0.0718859	-0.0957691	-0.105801	-0.04673	-0.0908564	0.0108054	6
																															-50	-0.119048	-0.141212	-0.0718859	-0.120971	-0.286053	-0.0525712	-0.131957	0.0336795	6
																															-40	-0.178572	-0.366106	-0.263582	-0.347793	-0.975716	-0.14019	-0.37866	0.124864	6
																															-30	-0.508245	-1.61087	-0.910555	-1.02322	-4.0165	-0.607489	-1.44615	0.537977	6
																															-20	-1.86814	-4.4665	-2.59189	-2.42447	-6.99459	-1.65891	-3.33408	0.836961	6
																															-10	-3.74544	-5.51252	-3.81794	-3.5485	-6.63409	-2.69281	-4.32522	0.594476	6
																															0	-4.35442	-4.80122	-3.67417	-3.53842	-5.50555	-2.72786	-4.10027	0.404618	6
																															10	-3.85991	-3.64537	-2.91138	-2.61097	-4.05569	-1.99186	-3.1792	0.329307	6
																															20	-3.09068	-2.32739	-1.85705	-1.57263	-2.66461	-1.37853	-2.14848	0.270523	6
																															30	-2.96247	-1.14016	-0.890587	-0.665343	-1.44594	-0.449776	-1.25905	0.369409	6
																															40	-1.35074	-0.172593	-0.0559113	-0.0201619	-0.411447	0.554918	-0.242656	0.257018	6
																															50	0.512824	0.533469	0.638986	0.458684	0.485899	1.104	0.622309	0.0995925	6
																															60		1.31275	1.09826	0.957691	1.26569	1.80494	1.28787	0.143779	5
																															70		1.94559	1.71728	1.13411	1.79861	2.47085	1.81329	0.214547	5
																															80		2.65689	2.34029	1.58271	3.03687	3.24189	2.57173	0.291929	5
																															90		3.5983	2.79956	2.74706	5.45461	3.09586	3.53908	0.502164	5
																															14-3-3ε ISO	peak current density (pA/pF)
																															Vm (mV)	n = 1	n = 2	n = 3	n = 4	n = 5	n = 6	Mean	SEM	n number
																															-60	-0.22436	-0.141212	-0.0638986	-0.151214	-0.0587781	-0.105142	-0.124101	0.0253842	6
																															-50	-0.160257	-0.308575	-0.271569	-0.826639	-0.34875	-0.192761	-0.351425	0.0992921	6
																															-40	-0.915756	-1.65271	-1.21807	-1.53231	-2.43733	-0.601648	-1.39297	0.262176	6
																															-30	-4.94508	-7.9079	-5.14384	-3.82068	-8.5189	-2.45916	-5.46593	0.955795	6
																															-20	-9.00646	-9.67567	-6.96495	-5.87216	-9.10277	-4.74309	-7.56085	0.818256	6
																															-10	-8.33338	-8.67149	-6.33395	-5.86712	-7.84883	-5.08772	-7.02375	0.596455	6
																															0	-6.79033	-6.84619	-5.04799	-4.62212	-5.80727	-4.22906	-5.55716	0.452485	6
																															10	-5.22897	-4.84829	-3.64222	-2.91844	-3.86368	-2.99072	-3.91539	0.388245	6
																															20	-3.90112	-2.96546	-2.32831	-1.47686	-1.47729	-1.83415	-2.33053	0.39043	6
																															30	-2.68774	-1.40689	-1.24602	-0.327631	-0.168497	-0.607489	-1.07405	0.380316	6
																															40	-0.966123	-0.282425	-0.311506	0.277226	0.909101	0	-0.0622877	0.257568	6
																															50	-2.56412	0.60146	0.387385	0.640141	2.73122	1.05142	0.474586	0.700237	6
																															60	-0.0503666	1.49058	1.01439	1.38613	4.28296	1.16241	1.54768	0.591544	6
																															70	0.540296	2.26463	1.56951	1.72888	5.16855	2.09117	2.22717	0.637651	6
																															80	0.183151	3.27927	2.23645	3.19062	6.30493	2.90894	3.01723	0.807487	6
																															90	2.28023	4.52403	3.07512	11.699	7.52359	1.34349	5.07424	1.59071	6
																															Difopein control	peak current density (pA/pF)
																															Vm (mV)	n = 1	n = 2	n = 3	n = 4	n = 5	n = 6	n = 7	n = 8	Mean	SEM	n number
																															-60	-0.129968	-0.099769	0.0176059	-0.0927734	-0.108692	-0.0576158	-0.123553	-0.0334806	-0.0785307	0.0179013	8
																															-50	-0.22171	-0.1878	-0.0704235	-0.12207	-0.131336	-0.125252	-0.225302	-0.0279005	-0.138974	0.0247309	8
																															-40	-0.703355	-0.217144	-0.00440147	-0.302734	-0.620451	-0.220443	-0.668639	-0.178563	-0.364466	0.0929054	8
																															-30	-1.7431	-0.557533	-0.290497	-0.986328	-1.85229	-0.841691	-1.8751	-0.647292	-1.09923	0.224183	8
																															-20	-2.79431	-2.16557	-1.57573	-2.2998	-3.22453	-3.37178	-3.19784	-2.0758	-2.58817	0.230779	8
																															-10	-2.98926	-3.57995	-3.05462	-3.47656	-3.43739	-4.56668	-3.59757	-3.62707	-3.54114	0.170085	8
																															0	-2.33942	-4.0201	-3.20867	-3.47656	-2.78976	-4.3312	-2.73997	-3.84469	-3.3438	0.246384	8
																															10	-1.43729	-3.0811	-2.75532	-2.64648	-1.68473	-3.5321	-1.85329	-3.20298	-2.52416	0.273578	8
																															20	-0.688065	-2.08341	-1.90143	-1.68457	-0.751787	-2.44241	-0.893942	-2.17624	-1.57773	0.247092	8
																															30	-0.0420484	-0.974215	-1.05635	-0.756836	-0.0498172	-0.263029	-0.00726782	-1.07138	-0.527618	0.170716	8
																															40	0.34021	0.322782	-0.316906	-0.131836	0.851422	-0.410826	0.726782	-0.52453	0.107137	0.186268	8
																															50	0.634549	0.915527	0.409337	0.463867	1.39488	0.380765	1.2428	0.463148	0.738109	0.141097	8
																															60	1.05886	1.33808	1.16639	1.00586	1.9474	0.809126	1.96958		1.3279	0.173682	7
																															70	1.64371	2.73484	1.52731	1.51855	2.80335	1.60823	2.94347	1.01558	1.97438	0.259635	8
																															80	2.20181	3.55647	2.14792	2.25098	3.44645	2.5401	3.51036		2.80773	0.251015	7
																															90	3.11158		2.84335	3.21777	4.55601	3.482	4.89851		3.68487	0.342927	6
																															Difopein ISO	peak current density (pA/pF)
																															Vm (mV)	n = 1	n = 2	n = 3	n = 4	n = 5	n = 6	n = 7	n = 8	Mean	SEM	n number
																															-60	-0.141436	-0.0762939	-0.0440147	-0.15625	-0.226442	-0.115232	-0.123553	0.368287	-0.0643667	0.064709	8
																															-50	-0.347855	-0.152588	-0.066022	-0.27832	-0.670268	-0.268039	-0.457873	-0.624971	-0.358242	0.0756813	8
																															-40	-0.955645	-0.451895	-0.387329	-0.727539	-2.30518	-0.809126	-1.36635	-0.52453	-0.940949	0.224575	8
																															-30	-1.76986	-2.06581	-1.787	-2.03613	-4.77792	-3.24151	-2.76904	-1.87491	-2.54027	0.36922	8
																															-20	-2.24386	-4.45439	-4.5071	-3.4375	-5.32591	-4.231	-3.49582	-3.2811	-3.87209	0.335825	8
																															-10	-1.9304	-4.68327	-4.88563	-3.90625	-4.44279	-4.20846	-3.12516	-3.99535	-3.89717	0.339735	8
																															0	-1.35702	-3.86165	-4.24742	-3.31055	-3.13396	-3.45695	-2.36204	-3.60475	-3.16679	0.323795	8
																															10	-0.72629	-2.73484	-3.16906	-2.29492	-1.884	-2.79812	-1.42449	-2.67845	-2.21377	0.289469	8
																															20	-0.175839	-1.60804	-2.13911	-1.32324	-0.960114	-2.09922	-0.603229	-1.32806	-1.27961	0.242771	8
																															30	0.145258	-0.598614	-1.15759	-0.488281	-0.0452884	-1.39029	0.0508747	-1.13276	-0.577086	0.211894	8
																															40	0.45871	0.305176	-0.36092	0.107422	0.647624	-0.801611	0.617765	0.206464	0.147579	0.177149	8
																															50			0.26849	0.615234	0.951056	-0.195393	1.01749	0.797955	0.575806	0.189385	6
																															60		0.874446	0.858286	1.0791	1.45376	0.0551108	1.51171	-0.128342	0.814867	0.240827	7
																															70		2.15971	1.39527	1.64062	2.14667	0.909327	1.9187	1.3448	1.64501	0.17493	7
																															80		3.01068	1.99827	2.09961	3.22	1.30011	2.70363	2.05906	2.34162	0.253137	7
																															90			2.59687	3.23242	4.77792	1.48549	3.68478	3.21414	3.16527	0.44804	6
[truncated: 58 more columns]

## Sheet: S1
Panel B
	Membrane/cytosol intensity (AIU)										Fig. S1b: Membrane/cytosol intensity (AIU)
n	Difopein	Inactivated difopein	Control	Eta	Beta	Zeta	Gamma	Sigma	Epsilon
1	1.2426	1.79188	1.07264	0.997682	1.83793	1.39279	2.15326	1.54945	1.79721		Ordinary one-way ANOVA
2	0.993636	1.25989	1.81804	1.90682	1.51408	1.61172	1.37766	1.93674	1.69957		ANOVA summary
3	0.961415	1.34732	1.34611	1.29815	1.36423	1.60897	1.35425	2.24869	1.65632		F	7.908
4	1.55294	1.6199	1.85187	1.33616	2.00965	1.81347	1.83568	1.81274	1.63243		P value	<0.0001
5	1.14707	1.13092	1.11263	2.31053	1.44477	1.61914	1.52937	1.37835	2.46879		P value summary	****
6	1.31888	1.42971	1.94068	1.60763	1.43242	2.18823	1.42959	1.75783	2.08275		Significant diff. among means (P < 0.05)?	Yes
7	1.27157	1.05916	1.74278	1.57487	1.57432	1.19506	1.26007	1.51887	1.4139		R squared	0.2771
8	1.05906	1.44142	1.47943	1.46703	1.95587	1.50314	2.10312	1.60182	1.2385
9	1.18601	1.34333	1.19007	1.75365	1.73988	1.53521	1.35808	1.57161	1.96709		Brown-Forsythe test
10	0.916289	1.30159	1.42873	1.4098	2.23332	1.97713	1.5268	1.25087	1.90264		F (DFn, DFd)	2.385 (8, 165)
11	1.45927	1.14169	1.43246	1.5462	2.0124	1.50139	1.51892	1.31888	3.76008		P value	0.0185
12	1.07033	1.4645	1.24215	1.62299	1.52576	1.38076	1.37466	2.19466	2.42722		P value summary	*
13	1.19607	1.58025	1.69483	1.93841	1.72613	1.38625	2.22221	1.11466	2.20883		Are SDs significantly different (P < 0.05)?	Yes
14	0.995704	1.40007	1.28948	1.14435	1.35832	1.33306	2.45247	1.89527	1.62291
15	1.16873	1.58587	1.1067	1.31757	1.40759	2.60063	2.00334	2.19017	1.35508		Bartlett's test
16	1.14255	1.52442	1.59051	1.92491	1.58804	1.62537	1.76366	1.43966			Bartlett's statistic (corrected)	37.05
17	1.27364	1.19197	1.59146	1.63861	1.97675	1.38094	1.65255	2.73033			P value	<0.0001
18	0.776727	1.43038	1.49621	1.32061	1.10225	2.10209	1.74422	2.08361			P value summary	****
19	1.13429		2.18591	2.00915	1.48115	2.12699	1.81775	1.30575			Are SDs significantly different (P < 0.05)?	Yes
20	1.05583		1.39205	1.29903		2.36742	1.73854
21			1.4829			1.38281					ANOVA table	SS	DF	MS	F (DFn, DFd)	P value
22			1.33169								Treatment (between columns)	7.767	8	0.9709	F (8, 165) = 7.908	P<0.0001
											Residual (within columns)	20.26	165	0.1228
Mean	1.146	1.391	1.492	1.571	1.647	1.697	1.711	1.732	1.949		Total	28.03	173
SEM	0.04072	0.04518	0.06189	0.07313	0.06704	0.08379	0.0751	0.09649	0.1602
n-number	20	18	22	20	19	21	20	19	15		Dunnett's multiple comparisons test	Mean Diff.	95.00% CI of diff.	Below threshold?	Summary	Adjusted P Value
											Control vs. Difopein	0.3457	0.05401 to 0.6373	Yes	*	0.0119
											Control vs. Epsilon	-0.4571	-0.7732 to -0.1410	Yes	**	0.0011
											Control vs. Sigma	-0.2398	-0.5354 to 0.05585	No	ns	0.1689
											Control vs. Beta	-0.1548	-0.4504 to 0.1409	No	ns	0.6273
											Control vs. Inactivated difopein	0.1004	-0.1996 to 0.4005	No	ns	0.9374
											Control vs. Zeta	-0.205	-0.4930 to 0.08298	No	ns	0.2876
											Control vs. Eta	-0.07942	-0.3711 to 0.2122	No	ns	0.9799
											Control vs. Gamma	-0.219	-0.5107 to 0.07262	No	ns	0.2353

## Sheet: S2
Panel B													Panel D																			Panel E
	Membrane/cytosol intensity (AIU)					Fig. S2b: Membrane/cytosol intensity (AIU)																											Peak current density (pA/pF)					Fig. S2e: Peak current density (pA/pF)
n	No β2b control	β2b control	No β2b 14-3-3ε	β2b 14-3-3ε									ICa density vs. membrane potential																			n	No β2b control	β2b control	No β2b 14-3-3ε	β2b 14-3-3ε
1	1.33191	2.30557	0.976514	2.10516		Two-way ANOVA							No β2b control	peak current density (pA/pF)																		1	-0.280176	-41.4341	1.45134	-31.0795		Two-way ANOVA
2	0.917292	1.34212	1.18552	1.64047		Source of Variation	% of total variation	P value	P value summary	Significant?			Vm (mV)	n = 1	n = 2	n = 3	n = 4	n = 5	n = 6	n = 7	Mean	SEM	n number									2	0.250715	-26.147	0.0133614	-74.8945		Source of Variation	% of total variation	P value	P value summary	Significant?
3	1.07511	2.13314	1.08479	1.8039		Interaction	0.6231	0.336	ns	No			-60	-0.273865	-0.207591	-0.163157	-0.141211	-0.426223	-0.138095	-0.38209	-0.247462	0.0443806	7									3	1.16266	-15.0181	-0.0187481	-68.4078		Interaction	5.286	0.0342	*	Yes
4	1.02552	1.27548	1.36569	1.18514		Beta	49.97	<0.0001	****	Yes			-50	0.106843	-0.261276	-0.125336	-0.332525	-0.329613	-0.0822922	-0.143904	-0.166872	0.0591937	7									4	-0.740649	-32.6253	-0.107412	-21.9723		Beta	56.8	<0.0001	****	Yes
5	0.803961	1.31317	1.02198	1.67093		14-3-3	1.373	0.1548	ns	No			-40	0.4922	-0.111906	-0.0854659	-0.386723	-0.312564	-0.153582	-0.119093	-0.0967335	0.107083	7									5	0.176172	-12.1788	-1.2377	-36.4257		14-3-3	5.355	0.0332	*	Yes
6	1.07011	1.61907	0.902403	1.72866									-30	0.25335	-0.0344145	0.141991	-0.122407	-0.176172	0.0274634	-0.114131	-0.00347418	0.0588071	7									6	0.180797	-15.2093		-51.4964
7	1.01337	1.96682	1.12884	1.17303		ANOVA table	SS (Type III)	DF	MS	F (DFn, DFd)	P value		-20	0.0313618	0.45005	0.575677	-0.624944	-0.147757	-0.00674128	-0.129017	0.0212328	0.151253	7									7	-0.173677	-25.163		-39.2281		ANOVA table	SS (Type III)	DF	MS	F (DFn, DFd)	P value
8	0.921981	1.0455	0.870069	1.5465		Interaction	0.08138	1	0.08138	F (1, 72) = 0.9382	P=0.3360		-10	0.627119	0.763593	0.946818	-0.594744	-0.011366	-0.33885	-0.0645087	0.189723	0.22327	7									8		-13.4599		-17.4114		Interaction	708.7	1	708.7	F (1, 31) = 4.906	P=0.0342
9	0.989397	1.08627	0.919986	1.46338		Beta	6.527	1	6.527	F (1, 72) = 75.25	P<0.0001		0	-0.280176	0.250715	1.16266	-0.740649	0.176172	0.180797	-0.173677	0.0822631	0.222978	7									9		-10.9691		-30.3695		Beta	7615	1	7615	F (1, 31) = 52.72	P<0.0001
10	1.04087	1.22168	1.07369	2.48488		14-3-3	0.1794	1	0.1794	F (1, 72) = 2.068	P=0.1548		10	1.6275	1.21163	1.13798	0.240546	0.233002	-0.195692	-0.0297732	0.6036	0.267832	7									10		-39.6831				14-3-3	717.8	1	717.8	F (1, 31) = 4.970	P=0.0332
11	1.04054	1.81778	1.08953	1.39834		Residual	6.246	72	0.08675				20	0.424624	1.58526	2.40303	0.578602	0.340979	-0.240857	-0.575616	0.645145	0.390201	7									11		-23.5349				Residual	4478	31	144.4
12	1.08756	1.56018	1.38294	1.26155									30	-2.92003		2.92852	1.65355	0.659225	0.608646	-0.42675	0.417193	0.81199	6									12		-15.1229
13	1.27894	1.52737	1.07501	1.14284		Difference between column means							40	1.49212		3.18495	2.67262	0.95474	0.512751	-0.119093	1.44968	0.519371	6									13		-20.2776				Difference between column means
14	1.07719	1.08571	0.917528	2.04006		Predicted (LS) mean of Control	1.299						50	3.62345		4.1844	4.42674	1.04567	1.06431	0.580578	2.48752	0.722754	6									14		-15.717				Predicted (LS) mean of Control	10.91
15	1.01013	1.47596	1.32139	2.15452		Predicted (LS) mean of 14-3-3 epsilon	1.396						60	3.81363		4.9476	6.3509	1.31277	0.746369	1.11153	3.04713	0.951529	6															Predicted (LS) mean of Epsilon	20.62
16	1.14709	1.64964	0.953691	2.339		Difference between predicted means	-0.09722						70	4.73722		5.50703	8.3053	1.67079	1.77315	2.46622	4.07662	1.06539	6									Mean	0.08226	-21.9	0.02017	-41.25		Difference between predicted means	-9.71
17	1.02735	1.26118	1.01486	2.16829		SE of difference	0.06762																									SEM	0.223	2.681	0.4271	6.629		SE of difference	4.356
18	1.04088	1.99768	0.979101	1.77403		95% CI of difference	-0.2320 to 0.03756																									n-number	7	14	5	9		95% CI of difference	-18.59 to -0.8266
19	0.852318	1.94627		1.64153									β2b control	peak current density (pA/pF)
20	1.01774					Difference between row means							Vm (mV)	n = 1	n = 2	n = 3	n = 4	n = 5	n = 6	n = 7	n = 8	n = 9	n = 10	n = 11	n = 12	n = 13	n = 14	Mean	SEM	n number								Difference between row means
						Predicted (LS) mean of No Beta	1.054						-60	-1.80455	0.162623	-0.311331	-0.597636	-0.121834	-0.544788	-1.16828		-0.209769	-7.58843	-0.721648	-0.473549	-0.182738	-0.275821	-1.06444	0.561401	13								Predicted (LS) mean of No Beta	-0.05122
Mean	1.03846	1.55951	1.0702	1.72222		Predicted (LS) mean of + Beta	1.641						-50	-1.05177	0.276319	-0.320456	-0.491716	-0.0493821	-0.839587	-0.958589	-0.0778673	-0.0441009	-6.11376	-0.569187	-0.942712	-0.357655	-0.197773	-0.838445	0.419819	14								Predicted (LS) mean of + Beta	31.57
SEM	0.0273605	0.0869215	0.0368575	0.0930567		Difference between predicted means	-0.5865						-40	-0.846543	0.217273	-0.529548	-0.673549	-0.315249	-0.172163	-0.838765	0.278687	-0.239329	-4.55715	-0.625089	-1.17072	-0.138884	-0.209531	-0.701469	0.315956	14								Difference between predicted means	-31.63
n-number	20	19	18	19		SE of difference	0.06762						-30	-3.1901	-1.6403	-1.61733	-2.02808	-0.215034	-0.846662	-2.57621	0.351773	-0.56004	-4.51619	-1.51444	-2.00381	-0.320297	-0.0543745	-1.48079	0.359681	14								SE of difference	4.356
						95% CI of difference	-0.7213 to -0.4517						-20	-10.4902	-6.43437	-3.89675	-7.91879	-1.21162	-1.27589	-5.01012	-0.772426	-1.81669	-8.39745	-4.9194	-3.54723		-1.3146	-4.38504	0.878843	13								95% CI of difference	-40.51 to -22.74
													-10	-25.7673	-22.5204	-8.87258	-28.7305	-2.20953	-5.11535	-11.6379	-4.01465	-4.2922	-20.0105	-12.7965	-7.6557	-6.27844	-4.41673	-11.737	2.37827	14
						Interaction CI							0	-40.9273	-26.147	-12.9446	-32.6253	-4.30215	-8.76378	-20.4	-9.89578	-9.93467	-35.2898	-20.3688	-12.9875	-14.5399	-10.7193	-18.5604	2.99374	14								Interaction CI
						Mean diff, A1 - B1	-0.03173						10	-41.4341	-22.4832	-15.0181	-28.6626	-8.57816	-13.4334	-25.163	-13.4599	-10.3873	-39.6831	-23.5349	-15.1229	-19.1665	-15.717	-20.846	2.70692	14								Mean diff, A1 - B1	-0.0621
						Mean diff, A2 - B2	-0.1627						20	-33.5619	-18.4031	-14.2217	-24.0678	-10.5811	-15.2093	-23.2608	-12.0165	-10.9691	-31.6543	-20.3434	-14.6537	-20.2776	-15.7129	-18.9238	1.91978	14								Mean diff, A2 - B2	-19.36
						(A1 -B1) - (A2 - B2)	0.131						30	-24.2966	-12.4574	-11.8737	-18.3944	-12.1788	-11.6717	-19.6885	-8.65849	-8.2635	-18.9864	-15.429	-10.4795	-17.0621	-12.3985	-14.417	1.24824	14								(A1 -B1) - (A2 - B2)	19.3
						95% CI of difference	-0.1386 to 0.4006						40	-14.9568	-9.4296	-8.15322	-13.3539	-9.6207	-8.3605	-14.6634	-5.38213	-4.30362	-5.11016	-9.49831		-8.02368	-8.1759	-9.1563	0.947494	13								95% CI of difference	1.529 to 37.06
						(B1 - A1) - (B2 - A2)	-0.131						50	-7.19678	-4.45836	-4.97089	-8.64631	-5.74487	-1.45041	-8.68721	-2.84226	-3.01225	10.1896	-4.59924	-4.14793	-4.08239	-4.75153	-3.88577	1.21553	14								(B1 - A1) - (B2 - A2)	-19.3
						95% CI of difference	-0.4006 to 0.1386						60	-1.98355	-2.17829	-2.00801	-4.58981	-3.22559		-5.72158	0.441546	0.922457		-0.614925	-1.73634	1.16374		-1.77549	0.660827	11								95% CI of difference	-37.06 to -1.529
													70	1.94655	0.928129	-0.158888	-1.18446	-0.856196		-1.3555	3.10608	2.95638		2.0633	1.08302	4.80183		1.21184	0.59826	11
						Tukey's multiple comparisons test	Predicted (LS) mean diff.	95.00% CI of diff.	Below threshold?	Summary	Adjusted P Value		80	4.3613	4.45281	1.92016	1.37804	3.99499		-0.614096	4.27546	5.14361		3.52693	3.82785			3.22671	0.562566	10								Tukey's multiple comparisons test	Predicted (LS) mean diff.	95.00% CI of diff.	Below threshold?	Summary	Adjusted P Value
						No Beta:Control vs. No Beta:14-3-3 epsilon	-0.03173	-0.2834 to 0.2199	No	ns	0.9873																											No Beta:Control vs. No Beta:Epsilon	-0.0621	-19.16 to 19.04	No	ns	>0.9999
						No Beta:Control vs. + Beta:Control	-0.521	-0.7692 to -0.2729	Yes	****	<0.0001		No β2b 14-3-3ε	peak current density (pA/pF)																								No Beta:Control vs. + Beta:Control	-21.98	-37.08 to -6.878	Yes	**	0.0023
						No Beta:Control vs. + Beta:14-3-3 epsilon	-0.6838	-0.9319 to -0.4356	Yes	****	<0.0001		Vm (mV)	n = 1	n = 2	n = 3	n = 4	n = 5	Mean	SEM	n number																	No Beta:Control vs. + Beta:Epsilon	-41.34	-57.77 to -24.90	Yes	****	<0.0001
						No Beta:14-3-3 epsilon vs. + Beta:Control	-0.4893	-0.7441 to -0.2345	Yes	****	<0.0001		-60	-0.105233	-0.257337	-0.181063	-0.449844	-0.430617	-0.284819	0.0679198	5																	No Beta:Epsilon vs. + Beta:Control	-21.92	-38.91 to -4.922	Yes	**	0.0074
						No Beta:14-3-3 epsilon vs. + Beta:14-3-3 epsilon	-0.652	-0.9068 to -0.3972	Yes	****	<0.0001		-50	0.00876942	-0.178979	-0.187437	-0.272643	-0.27816	-0.18169	0.0519105	5																	No Beta:Epsilon vs. + Beta:Epsilon	-41.27	-59.47 to -23.08	Yes	****	<0.0001
						+ Beta:Control vs. + Beta:14-3-3 epsilon	-0.1627	-0.4140 to 0.08860	No	ns	0.3298		-40	0.219235	-0.217809	-0.0225466	0.228989	-0.463948	-0.0512159	0.132397	5																	+ Beta:Control vs. + Beta:Epsilon	-19.36	-33.29 to -5.422	Yes	**	0.0037
													-30	-0.499857	-0.304085	-0.239845	0.168239	-0.847399	-0.34459	0.166212	5
													-20	1.01725	-0.161449	-0.361935	-0.111769	-1.23048	-0.169677	0.358782	5
													-10	1.04795	-0.0799172	-0.0695825	0.337311	-1.36512	-0.0258734	0.392646	5
													0	1.45134	0.0133614	-0.0187481	-0.107412	-1.2377	0.020168	0.427102	5
													10	2.10028	0.496003	-0.293025	2.21905	-0.663677	0.771726	0.597072	5
													20	1.91173	0.763113	-0.143274	0.633503	-0.454325	0.54215	0.41205	5
													30	5.78343	0.971661	-0.0650311	0.63285	-0.0643211	1.45172	1.10145	5
													40	8.88781	1.69181	0.412101	0.616148	0.414998	2.40457	1.6381	5
													50	4.32332	2.09579	0.609726	6.19301	1.44408	2.93319	1.02167	5
													60	5.01172		1.54302	7.70664	2.81604	4.26936	1.35127	4
													70	5.49404		2.50109	9.86148	3.94108	5.44942	1.59259	4
													β2b 14-3-3ε	peak current density (pA/pF)
													Vm (mV)	n = 1	n = 2	n = 3	n = 4	n = 5	n = 6	n = 7	n = 8	n = 9	Mean	SEM	n number
													-60				0.396116	-0.489546	-0.445979	-0.510828	-1.39444	-1.31612	-0.626799	0.269306	6
													-50	0.145078	0.341713	0.0290644	-0.196793	-0.699209	-0.421748	-0.449176	-1.0744	-0.954188	-0.364407	0.163112	9
													-40	0.015171	0.392478	-0.15501	-0.510552	-2.05994	-0.322136	-0.422754	-0.944864	0.164515	-0.42701	0.242773	9
													-30	-1.04614	-0.283191	-1.41447	-0.294252	-5.08193	-0.587905	-0.502021	-1.01344	-0.929511	-1.23921	0.496599	9
													-20	-5.76217	-6.04563	-10.2016	-0.867372	-15.0358	-2.2408	-1.77028	-3.57372	-1.46419	-5.21795	1.57533	9
													-10	-18.2733	-50.6782	-43.3543	-4.30002	-28.9235	-16.4575	-10.6217		-6.49013	-22.3873	6.05496	8
													0	-30.4353	-74.8945	-68.4078	-9.95041	-36.4257	-51.4964	-37.8013		-12.643	-40.2568	8.36313	8
													10	-31.0795	-64.2496	-63.5541		-32.4201	-47.342	-39.2281	-14.6835	-20.3752	-39.1165	6.48374	8
													20	-26.2444	-52.0091	-52.2383	-21.9723	-30.483	-38.434	-32.3143	-17.4114	-27.5481	-33.1839	4.09516	9
													30	-21.4379	-38.0685	-39.2563	-19.1651	-23.9409	-29.1223	-24.1498	-13.8148	-30.3695	-26.5917	2.81548	9
													40	-16.5951	-24.1949	-28.4153	-15.0111	-15.9442	-21.1144	-16.0294	-8.77047	-24.7678	-18.9825	2.03398	9
													50	-9.684	-14.0201	-18.1265	-6.23837	-8.52956	-13.728	-9.64408		-18.6972	-12.3335	1.60755	8
													60	-6.47322	-6.05237	-10.531	-2.16922	-5.36486	-8.2326	-4.96736		-10.5125	-6.78789	1.01138	8
													70	-4.09303	-2.83827	-4.02057	1.15214	3.23207	-3.83328	-1.84074		-8.38205	-2.57797	1.253	8
													80	0.155837	2.35236	0.329396		3.89733	-0.798885	0.422754			1.0598	0.705537	6

## Sheet: S4
Panel B

## Sheet: S8
Panel B														Panel C													Panel D
	T-tubule organizational power						Fig. S5b: T-tubule organizational power								T-tubule period						Fig. S5c: T-tubule period							Capacitance (pF)						Fig. S5d: Capacitance (pF)
n	Uncultured	Control cultured	RFP	14-3-3ε	Difopein									n	Uncultured	Control cultured	RFP	14-3-3ε	Difopein								n	Uncultured	Uncultured BV02	RFP	14-3-3ε	Difopein
1	48.1429	54.8125	60	57.5714	59.697		Ordinary one-way ANOVA							1	1.74557	1.81894	1.8544	1.75979	1.76821		Kruskal-Wallis test						1	130.86	115.23	101.56	128.42	159.67		Kruskal-Wallis test
2	52.7273	50.7143	53.8333	58.1364	56.45		ANOVA summary							2	1.676	1.85079	1.76017	1.85859	1.7835		P value	0.0701					2	140.63	85.45	69.82	133.3	104		P value	0.0886
3	61.55	60.3077	56.9444	55.1364	52.9545		F	0.2878						3	1.7502	1.62869	1.7715	1.81536	1.82518		Exact or approximate P value?	Approximate					3	173.83	149.41	226.07	116.7	138.67		Exact or approximate P value?	Approximate
4	62.3846	64	55.4444	56.6562	56.9286		P value	0.8826						4	1.77446	1.70747	1.77861	1.78875	1.78643		P value summary	ns					4	121.58	201.66	89.36	152.83	125		P value summary	ns
5	53	54	50.4412	61.6364	56.1		P value summary	ns						5	1.65986	1.77813	1.76126	1.832	1.8118		Do the medians vary signif. (P < 0.05)?	No					5	166.5	122.07	109.86	121.09	134.77		Do the medians vary signif. (P < 0.05)?	No
6		56.2321					Significant diff. among means (P < 0.05)?	No						6		1.76718					Number of groups	5					6	184.57	120.61	91.8	135.74	243.65		Number of groups	5
							R squared	0.05197													Kruskal-Wallis statistic	8.663					7	141.6	109.86	113.77	142.09	83.98		Kruskal-Wallis statistic	8.082
Mean	55.56	56.68	55.33	57.83	56.43									Mean	1.721	1.759	1.785	1.811	1.795								8		260.74	87.89	155.76	85.45
SEM	2.757	1.943	1.59	1.079	1.075		Brown-Forsythe test							SEM	0.02245	0.0327	0.01763	0.01709	0.01029		Dunn's multiple comparisons test	Mean rank diff.	Significant?	Summary	Adjusted P Value		9		180.66	139.16	104.49	109.38		Dunn's multiple comparisons test	Mean rank diff.	Significant?	Summary	Adjusted P Value
n-number	5	6	5	5	5		F (DFn, DFd)	1.107 (4, 21)						n-number	5	6	5	5	5		1 hr con vs. 48 hr con	-6.533	No	ns	>0.9999									RFP vs. Epsi	-10.17	No	ns	0.8585
							P value	0.3792													1 hr con vs. Difopein	-11.2	No	ns	0.206		Mean	151.4	149.5	114.4	132.3	131.6		RFP vs. Difo	-5.889	No	ns	>0.9999
							P value summary	ns													1 hr con vs. Epsi	-13	No	ns	0.072		SEM	8.937	18.45	15.41	5.575	16.29		RFP vs. Uncultured control	-16.82	No	ns	0.0786
							Are SDs significantly different (P < 0.05)?	No													1 hr con vs. RFP	-8	No	ns	0.9817		n-number	7	9	9	9	9		RFP vs. Uncultured BV02	-10.94	No	ns	0.6444
																					48 hr con vs. Difopein	-4.667	No	ns	>0.9999									Epsi vs. Difo	4.278	No	ns	>0.9999
							Bartlett's test														48 hr con vs. Epsi	-6.467	No	ns	>0.9999									Epsi vs. Uncultured control	-6.651	No	ns	>0.9999
							Bartlett's statistic (corrected)	4.965													48 hr con vs. RFP	-1.467	No	ns	>0.9999									Epsi vs. Uncultured BV02	-0.7778	No	ns	>0.9999
							P value	0.2909													Difopein vs. Epsi	-1.8	No	ns	>0.9999									Difo vs. Uncultured control	-10.93	No	ns	0.8414
							P value summary	ns													Difopein vs. RFP	3.2	No	ns	>0.9999									Difo vs. Uncultured BV02	-5.056	No	ns	>0.9999
							Are SDs significantly different (P < 0.05)?	No													Epsi vs. RFP	5	No	ns	>0.9999									Uncultured control vs. Uncultured BV02	5.873	No	ns	>0.9999
							ANOVA table	SS	DF	MS	F (DFn, DFd)	P value
							Treatment (between columns)	19.86	4	4.964	F (4, 21) = 0.2878	P=0.8826
							Residual (within columns)	362.2	21	17.25
							Total	382.1	25
							Tukey's multiple comparisons test	Mean Diff.	95.00% CI of diff.	Below threshold?	Summary	Adjusted P Value
							1 hr con vs. 48 hr con	-1.117	-8.609 to 6.375	No	ns	0.9913
							1 hr con vs. Difopein	-0.8651	-8.690 to 6.960	No	ns	0.9973
							1 hr con vs. Epsi	-2.266	-10.09 to 5.558	No	ns	0.9072
							1 hr con vs. RFP	0.2283	-7.597 to 8.053	No	ns	>0.9999
							48 hr con vs. Difopein	0.2518	-7.240 to 7.743	No	ns	>0.9999
							48 hr con vs. Epsi	-1.15	-8.641 to 6.342	No	ns	0.9903
							48 hr con vs. RFP	1.345	-6.147 to 8.837	No	ns	0.9826
							Difopein vs. Epsi	-1.401	-9.226 to 6.424	No	ns	0.9828
							Difopein vs. RFP	1.093	-6.732 to 8.918	No	ns	0.9932
							Epsi vs. RFP	2.495	-5.330 to 10.32	No	ns	0.874

## Sheet: S9
Panel A-C														Panel D												Panel E												Panel F
All points histograms							Fig. S9a-c: single channel all points histograms								NPO				Fig. S9d: NPO								Availability				Fig. S9e: Channel availability								Mean cooperativity coef. (κ) by cell				Fig. S9f: Mean cooperativity coef. (κ) by cell
RFP		14-3-3ε		Difopein			RFP		14-3-3ε		Difopein			n	Difopein	RFP	14-3-3ε									n	Difopein	RFP	14-3-3ε									n	Difopein	RFP	14-3-3ε
Amplitude	No. of events	Amplitude	No. of events	Amplitude	No. of events		Multiple Gaussian (8 peak)		Multiple Gaussian (8 peak)		Multiple Gaussian (8 peak)			1	0.0291929	0.000769	0.23894		Kruskal-Wallis test							1	8	12	48		Kruskal-Wallis test							1	0.00583333	0.018656	0.000792		Kruskal-Wallis test
2.05	1	2.05	0	2.05	0		Best-fit values		Best-fit values		Best-fit values			2	0.10451	0.0189066	0.0227328		P value	0.564						2	52	32	16		P value	0.314						2	0.0109605	0.00944828	0.005124		P value	0.6519
2	0	2	0	2	0		Y0	20	Y0	22.2	Y0	30.73		3	0.0804389	0.0514097	0.00814704		Exact or approximate P value?	Approximate						3	34	34	10		Exact or approximate P value?	Approximate						3	0.014388	0.003078	0.001454		Exact or approximate P value?	Approximate
1.95	1	1.95	0	1.95	0		AREA1	213.2	AREA1	94.82	AREA1	97.18		4	0.127292	0.0167992	0.00804088		P value summary	ns						4	46	32	12		P value summary	ns						4	0.01352	0.000212	0.00521		P value summary	ns
1.9	0	1.9	0	1.9	0		SD1	0.1189	SD1	0.07355	SD1	0.07955		5	0.12118	0.0217563	0.0386041		Do the medians vary signif. (P < 0.05)?	No						5	21	8	32		Do the medians vary signif. (P < 0.05)?	No						5	0.018	0.000858	0.01484		Do the medians vary signif. (P < 0.05)?	No
1.85	0	1.85	0	1.85	0		Mean1	-0.03058	Mean1	-0.01582	Mean1	-0.01773		6	0.0199837	0.0339272	0.0143235		Number of groups	3						6	8	38	22		Number of groups	3						6	0.000592	0.0185286	0.0177571		Number of groups	3
1.8	0	1.8	0	1.8	0		AREA2	= 360.0	AREA2	= 170.0	AREA2	= 180.0		7	0.00237745	0.078924	0.00472917		Kruskal-Wallis statistic	1.145						7	4	59	6		Kruskal-Wallis statistic	2.317						7	0.00993125	0.005074	0.012828		Kruskal-Wallis statistic	0.8556
1.75	0	1.75	0	1.75	0		SD2	= 0.2400	SD2	= 0.2000	SD2	= 0.2000		8	0.0735289	0.467339	0.564567									8	34	95	86									8	0.002458	0.045552	0.004038
1.7	0	1.7	0	1.7	0		Mean2	= -0.4400	Mean2	= -0.4700	Mean2	= -0.4700		9	0.000669	0.432718	0.00264829		Dunn's multiple comparisons test	Mean rank diff.	Significant?	Summary	Adjusted P Value			9	12	100	68		Dunn's multiple comparisons test	Mean rank diff.	Significant?	Summary	Adjusted P Value			9	0.000192	0.0596079	0.0205955		Dunn's multiple comparisons test	Mean rank diff.	Significant?	Summary	Adjusted P Value
1.65	0	1.65	0	1.65	0		AREA3	= 120.0	AREA3	= 80.00	AREA3	= 60.00		10	0.0288437	0.0762333	0.00281706		RFP control vs. Epsi con	3.19	No	ns	>0.9999			10	42	34	6		RFP con vs. Epsi con	6.089	No	ns	0.4563			10	0.002476	0.0206694	0.001632		RFP vs. 14-3-3ε	3.119	No	ns	>0.9999	A-B
1.6	0	1.6	0	1.6	0		SD3	= 0.1500	SD3	= 0.1600	SD3	= 0.2000		11	0.0385239	0.0146508	0.0121937		RFP control vs. Difo controls	-1.258	No	ns	>0.9999			11	60	21	23		RFP con vs. Difo con	5.284	No	ns	0.7245			11	0.001448	0.0054	0.00046		RFP vs. Difopein	3.879	No	ns	>0.9999	A-C
1.55	0	1.55	0	1.55	0		Mean3	= -0.9800	Mean3	= -0.9952	Mean3	= -0.9646		12		0.00798946	0.0312712		Epsi con vs. Difo controls	-4.448	No	ns	0.9233			12		78	10		Epsi con vs. Difo con	-0.8052	No	ns	>0.9999			12		0.00062	0.0800227		14-3-3ε vs. Difopein	0.7597	No	ns	>0.9999	B-C
1.5	0	1.5	0	1.5	0		AREA4	50.7	AREA4	= 50.00	AREA4	= 20.00		13			0.0346249									13			28									13			0.001134
1.45	0	1.45	0	1.45	0		SD4	0.08845	SD4	= 0.1800	SD4	= 0.1500		14			0.0564451									14			54									14			0.002392
1.4	0	1.4	0	1.4	0		Mean4	-1.503	Mean4	-1.483	Mean4	-1.489
1.35	0	1.35	0	1.35	0		AREA5	27.44	AREA5	19.33	AREA5	= 9.449		Mean	0.05696	0.1018	0.07429									Mean	29.18	45.25	30.07									Mean	0.007254	0.01564	0.01202
1.3	0	1.3	0	1.3	0		SD5	0.0825	SD5	= 0.1400	SD5	= 0.1066		SEM	0.014	0.04756	0.04103									SEM	5.922	8.907	6.66									SEM	0.001913	0.005481	0.005541
1.25	2	1.25	0	1.25	0		Mean5	-2.013	Mean5	-1.998	Mean5	= -2.007		n-number	11	12	14									n-number	11	12	14									n-number	11	12	14
1.2	0	1.2	0	1.2	0		AREA6	11.86	AREA6	8.126	AREA6	= 5.790
1.15	0	1.15	0	1.15	0		SD6	0.08296	SD6	0.1131	SD6	0.1356
1.1	1	1.1	0	1.1	0		Mean6	-2.515	Mean6	-2.484	Mean6	= -2.504
1.05	1	1.05	0	1.05	0		AREA7	= 7.000	AREA7	= 7.824	AREA7	Unstable
1	0	1	0	1	0		SD7	= 0.1000	SD7	= 0.1443	SD7	Unstable
0.95	0	0.95	0	0.95	0		Mean7	-3.008	Mean7	= -2.997	Mean7	Unstable
0.9	1	0.9	0	0.9	0		AREA8	= 3.000	AREA8	= 3.302	AREA8	-100.9
0.85	0	0.85	1	0.85	0		SD8	= 0.1000	SD8	= 0.08431	SD8	2.46
0.8	0	0.8	0	0.8	0		Mean8	-3.512	Mean8	-3.498	Mean8	-3.797
0.75	1	0.75	0	0.75	0		95% CI (profile likelihood)		95% CI (profile likelihood)		95% CI (profile likelihood)
0.7	0	0.7	0	0.7	0		Y0	7.379 to ???	Y0	11.26 to 33.08	Y0	14.14 to ???
0.65	1	0.65	0	0.65	1		AREA1	187.1 to 252.8	AREA1	80.93 to 111.0	AREA1	???
0.6	1	0.6	0	0.6	0		SD1	0.09754 to 0.1585	SD1	0.05754 to 0.09452	SD1	-0.05797 to ???
0.55	2	0.55	2	0.55	0		Mean1	-0.04356 to -0.02222	Mean1	-0.02257 to -0.01043	Mean1	???
0.5	4	0.5	2	0.5	0		AREA4	32.44 to 77.45	Mean4	-1.526 to -1.436	Mean4	???
0.45	4	0.45	0	0.45	0		SD4	0.05480 to 0.1700	AREA5	5.434 to 33.22	SD6	-0.03998 to ???
0.4	4	0.4	2	0.4	0		Mean4	-1.525 to -1.479	Mean5	-2.076 to -1.897	AREA7	(Very wide)
0.35	4	0.35	4	0.35	2		AREA5	10.75 to 55.35	AREA6	???	SD7	(Very wide)
0.3	8	0.3	6	0.3	1		SD5	-0.1726 to 0.2743	SD6	???	Mean7	(Very wide)
0.25	13	0.25	9	0.25	4		Mean5	-2.060 to -1.961	Mean6	???	AREA8	???
0.2	25	0.2	8	0.2	3		AREA6	-17.22 to 3675078083	Mean8	???	SD8	???
0.15	46	0.15	25	0.15	16		SD6	-1779485083 to ???			Mean8	???
0.1	116	0.1	43	0.1	32		Mean6	-425712712 to ???
0.05	336	0.05	148	0.05	144		Mean7	???
0	1584	0	1013	0	1002		Mean8	???
-0.05	1230	-0.05	617	-0.05	623
-0.1	659	-0.1	306	-0.1	347		Goodness of Fit		Goodness of Fit		Goodness of Fit
-0.15	580	-0.15	281	-0.15	352		Degrees of Freedom	127	Degrees of Freedom	131	Degrees of Freedom	130
-0.2	652	-0.2	317	-0.2	451		R squared	0.908	R squared	0.858	R squared	0.8475
-0.25	853	-0.25	388	-0.25	399		Sum of Squares	1095329	Sum of Squares	500976	Sum of Squares	569152
-0.3	802	-0.3	316	-0.3	261		Sy.x	92.87	Sy.x	61.84	Sy.x	66.17
-0.35	905	-0.35	408	-0.35	437		Constraints		Constraints		Constraints
-0.4	1043	-0.4	480	-0.4	615		Y0	Y0 < 20	Y0	Y0 < 100	AREA2	AREA2 = 180
-0.45	1248	-0.45	643	-0.45	717		AREA2	AREA2 = 360	AREA2	AREA2 = 170	SD2	SD2 = 0.2
-0.5	1224	-0.5	704	-0.5	732		SD2	SD2 = 0.24	SD2	SD2 = 0.2	Mean2	Mean2 = -0.47
-0.55	761	-0.55	411	-0.55	416		Mean2	Mean2 = -0.44	Mean2	Mean2 = -0.47	AREA3	AREA3 = 60
-0.6	412	-0.6	238	-0.6	269		AREA3	AREA3 = 120	AREA3	AREA3 = 80	SD3	SD3 = 0.2
-0.65	271	-0.65	189	-0.65	167		SD3	SD3 = 0.15	SD3	SD3 = 0.16	Mean3	Mean3 = -0.96464
-0.7	245	-0.7	180	-0.7	162		Mean3	Mean3 = -0.98	Mean3	Mean3 = -0.99523	AREA4	AREA4 = 20
-0.75	321	-0.75	187	-0.75	214		AREA7	AREA7 = 7	AREA4	AREA4 = 50	SD4	SD4 = 0.15
-0.8	380	-0.8	257	-0.8	239		SD7	SD7 = 0.1	SD4	SD4 = 0.18	AREA5	AREA5 = 9.44867
-0.85	331	-0.85	210	-0.85	224		AREA8	AREA8 = 3	SD5	SD5 = 0.14	SD5	SD5 = 0.10661
-0.9	324	-0.9	216	-0.9	169		SD8	SD8 = 0.1	AREA7	AREA7 = 7.82418	Mean5	Mean5 = -2.00731
-0.95	476	-0.95	299	-0.95	216				SD7	SD7 = 0.1443	AREA6	AREA6 = 5.79023
-1	745	-1	442	-1	320				Mean7	Mean7 = -2.99711	Mean6	Mean6 = -2.50387
-1.05	375	-1.05	329	-1.05	164				AREA8	AREA8 = 3.30195
-1.1	143	-1.1	173	-1.1	92				SD8	SD8 = 0.08431
-1.15	92	-1.15	130	-1.15	65
-1.2	55	-1.2	106	-1.2	40		Number of points		Number of points		Number of points
-1.25	75	-1.25	118	-1.25	35		# of X values	142	# of X values	142	# of X values	142
-1.3	107	-1.3	122	-1.3	69		# Y values analyzed	142	# Y values analyzed	142	# Y values analyzed	142
-1.35	82	-1.35	117	-1.35	66
-1.4	100	-1.4	149	-1.4	58
-1.45	223	-1.45	185	-1.45	79
-1.5	497	-1.5	257	-1.5	162
-1.55	273	-1.55	216	-1.55	82
-1.6	85	-1.6	101	-1.6	41
-1.65	48	-1.65	62	-1.65	23
-1.7	27	-1.7	42	-1.7	9
-1.75	31	-1.75	59	-1.75	17
-1.8	37	-1.8	69	-1.8	20
-1.85	43	-1.85	64	-1.85	24
-1.9	64	-1.9	62	-1.9	23
-1.95	98	-1.95	85	-1.95	28
-2	283	-2	149	-2	89
-2.05	199	-2.05	111	-2.05	48
-2.1	61	-2.1	48	-2.1	16
-2.15	37	-2.15	26	-2.15	14
-2.2	27	-2.2	19	-2.2	6
-2.25	23	-2.25	27	-2.25	10
-2.3	21	-2.3	25	-2.3	8
-2.35	33	-2.35	16	-2.35	10
-2.4	31	-2.4	52	-2.4	11
-2.45	62	-2.45	62	-2.45	22
-2.5	130	-2.5	81	-2.5	35
-2.55	109	-2.55	53	-2.55	31
-2.6	33	-2.6	24	-2.6	9
-2.65	15	-2.65	15	-2.65	2
-2.7	11	-2.7	6	-2.7	3
-2.75	11	-2.75	11	-2.75	3
-2.8	17	-2.8	10	-2.8	3
-2.85	18	-2.85	10	-2.85	7
-2.9	12	-2.9	16	-2.9	5
-2.95	32	-2.95	33	-2.95	11
-3	58	-3	57	-3	24
-3.05	47	-3.05	32	-3.05	14
-3.1	7	-3.1	13	-3.1	5
-3.15	10	-3.15	5	-3.15	1
-3.2	4	-3.2	2	-3.2	2
-3.25	5	-3.25	3	-3.25	1
-3.3	5	-3.3	4	-3.3	0
-3.35	3	-3.35	4	-3.35	5
-3.4	7	-3.4	8	-3.4	1
-3.45	17	-3.45	14	-3.45	6
-3.5	30	-3.5	38	-3.5	25
-3.55	28	-3.55	12	-3.55	15
-3.6	5	-3.6	7	-3.6	3
-3.65	3	-3.65	1	-3.65	2
-3.7	6	-3.7	4	-3.7	1
-3.75	1	-3.75	2	-3.75	4
-3.8	4	-3.8	2	-3.8	0
-3.85	3	-3.85	3	-3.85	2
-3.9	5	-3.9	2	-3.9	0
-3.95	1	-3.95	1	-3.95	1
-4	2	-4	1	-4	4
-4.05	1	-4.05	1	-4.05	0
-4.1	3	-4.1	2	-4.1	2
-4.15	1	-4.15	2	-4.15	1
-4.2	2	-4.2	0	-4.2	2
-4.25	2	-4.25	0	-4.25	3
-4.3	6	-4.3	0	-4.3	1
-4.35	0	-4.35	1	-4.35	2
-4.4	1	-4.4	0	-4.4	4
-4.45	2	-4.45	1	-4.45	2
-4.5	0	-4.5	2	-4.5	1
-4.55	0	-4.55	1	-4.55	1
-4.6	0	-4.6	1	-4.6	0
-4.65	3	-4.65	1	-4.65	0
-4.7	1	-4.7	1	-4.7	1
-4.75	1	-4.75	0	-4.75	1
-4.8	0	-4.8	0	-4.8	0
-4.85	0	-4.85	1	-4.85	1
-4.9	1	-4.9	0	-4.9	0
-4.95	0	-4.95	0	-4.95	1
-5	0	-5	0	-5	1
-5.05	0	-5.05	0	-5.05	0
-5.1	0	-5.1	0	-5.1	0
-5.15	0	-5.15	1	-5.15	0
-5.2	0	-5.2	1	-5.2	0
-5.25	2	-5.25	2	-5.25	0
-5.3	0	-5.3	0	-5.3	0
-5.35	0	-5.35	1	-5.35	0
-5.4	0	-5.4	0	-5.4	0
-5.45	0	-5.45	0	-5.45	0
-5.5	0	-5.5	0	-5.5	0
-5.55	0	-5.55	0	-5.55	0
-5.6	0	-5.6	0	-5.6	0
-5.65	0	-5.65	1	-5.65	0
-5.7	0	-5.7	0	-5.7	0
-5.75	0	-5.75	1	-5.75	0
-5.8	0	-5.8	0	-5.8	0
-5.85	0	-5.85	1	-5.85	0
-5.9	0	-5.9	0	-5.9	0
-5.95	0	-5.95	0	-5.95	0
-6	0	-6	0	-6	0
-6.05	0	-6.05	0	-6.05	0
-6.1	0	-6.1	0	-6.1	0
-6.15	0	-6.15	0	-6.15	0
-6.2	0	-6.2	0	-6.2	0
-6.25	0	-6.25	0	-6.25	0
-6.3	0	-6.3	0	-6.3	0
-6.35	0	-6.35	1	-6.35	0
-6.4	0	-6.4	0	-6.4	0
-6.45	0	-6.45	0	-6.45	0
-6.5	0	-6.5	0	-6.5	0
-6.55	0	-6.55	0	-6.55	0
-6.6	0	-6.6	0	-6.6	0
-6.65	0	-6.65	1	-6.65	0
-6.7	1	-6.7	1	-6.7	0
-6.75	0	-6.75	0	-6.75	0
-6.8	0	-6.8	0	-6.8	0
-6.85	0	-6.85	0	-6.85	1
-6.9	0	-6.9	0	-6.9	0
-6.95	0	-6.95	0	-6.95	0
-7	0	-7	0	-7	0
-7.05	0	-7.05	0	-7.05	0
-7.1	0	-7.1	0	-7.1	0
-7.15	0	-7.15	0	-7.15	0
-7.2	0	-7.2	0	-7.2	0
-7.25	0	-7.25	0	-7.25	0
-7.3	0	-7.3	0	-7.3	0
-7.35	0	-7.35	0	-7.35	0
-7.4	0	-7.4	0	-7.4	0
-7.45	0	-7.45	0	-7.45	0
-7.5	0	-7.5	0	-7.5	0
-7.55	0	-7.55	1	-7.55	0
-7.6	0	-7.6	0	-7.6	0
-7.65	0	-7.65	0	-7.65	0
-7.7	0	-7.7	0	-7.7	0
-7.75	0	-7.75	0	-7.75	0
-7.8	0	-7.8	0	-7.8	0
-7.85	0	-7.85	0	-7.85	0
-7.9	0	-7.9	0	-7.9	0
-7.95	0	-7.95	0	-7.95	0
-8	0	-8	0	-8	0
-8.05	0	-8.05	0	-8.05	0
-8.1	0	-8.1	0	-8.1	0
-8.15	0	-8.15	0	-8.15	0
-8.2	0	-8.2	0	-8.2	0
-8.25	0	-8.25	0	-8.25	0
-8.3	0	-8.3	0	-8.3	0
-8.35	0	-8.35	0	-8.35	0
-8.4	0	-8.4	0	-8.4	0
-8.45	0	-8.45	0	-8.45	0
-8.5	0	-8.5	0	-8.5	0
-8.55	0	-8.55	0	-8.55	0
-8.6	0	-8.6	0	-8.6	0
-8.65	0	-8.65	0	-8.65	0
-8.7	0	-8.7	0	-8.7	0
-8.75	0	-8.75	0	-8.75	0
-8.8	0	-8.8	0	-8.8	0
-8.85	0	-8.85	0	-8.85	0
-8.9	0	-8.9	0	-8.9	0
-8.95	0	-8.95	0	-8.95	0
-9	0	-9	0	-9	0
-9.05	0	-9.05	0	-9.05	0
-9.1	0	-9.1	0	-9.1	0
-9.15	0	-9.15	0	-9.15	0
-9.2	0	-9.2	0	-9.2	0
-9.25	0	-9.25	0	-9.25	0
-9.3	0	-9.3	0	-9.3	0
-9.35	0	-9.35	0	-9.35	0
-9.4	0	-9.4	0	-9.4	0
-9.45	0	-9.45	0	-9.45	0
-9.5	0	-9.5	0	-9.5	0
-9.55	0	-9.55	0	-9.55	0
-9.6	0	-9.6	0	-9.6	0
-9.65	0	-9.65	0	-9.65	0
-9.7	0	-9.7	0	-9.7	0
-9.75	0	-9.75	0	-9.75	0
-9.8	0	-9.8	0	-9.8	0
-9.85	0	-9.85	0	-9.85	0
-9.9	0	-9.9	0	-9.9	0
-9.95	0	-9.95	0	-9.95	0
-10	0	-10	0	-10	0
-10.05	0	-10.05	0	-10.05	0
-10.1	0	-10.1	0	-10.1	0
-10.15	0	-10.15	0	-10.15	0
-10.2	0	-10.2	0	-10.2	0
-10.25	0	-10.25	0	-10.25	0
-10.3	0	-10.3	0	-10.3	0
-10.35	0	-10.35	0	-10.35	0
-10.4	0	-10.4	0	-10.4	0
-10.45	0	-10.45	0	-10.45	0
-10.5	0	-10.5	0	-10.5	0
-10.55	0	-10.55	0	-10.55	0
-10.6	0	-10.6	0	-10.6	0
-10.65	0	-10.65	0	-10.65	0
-10.7	0	-10.7	0	-10.7	0
-10.75	0	-10.75	0	-10.75	0
-10.8	0	-10.8	0	-10.8	0
-10.85	0	-10.85	0	-10.85	0
-10.9	0	-10.9	0	-10.9	0
-10.95	0	-10.95	0	-10.95	0
-11	0	-11	0	-11	0
-11.05	0	-11.05	0	-11.05	0
-11.1	0	-11.1	0	-11.1	0
-11.15	0	-11.15	0	-11.15	0
-11.2	0	-11.2	0	-11.2	0
-11.25	0	-11.25	0	-11.25	0
-11.3	0	-11.3	0	-11.3	0
-11.35	0	-11.35	0	-11.35	0
-11.4	0	-11.4	0	-11.4	0
-11.45	0	-11.45	0	-11.45	0
-11.5	0	-11.5	0	-11.5	0
-11.55	0	-11.55	0	-11.55	0
-11.6	0	-11.6	0	-11.6	0
-11.65	0	-11.65	0	-11.65	0
-11.7	0	-11.7	0	-11.7	0
-11.75	0	-11.75	0	-11.75	0
-11.8	0	-11.8	0	-11.8	0
-11.85	0	-11.85	0	-11.85	0
-11.9	0	-11.9	0	-11.9	0
-11.95	0	-11.95	0	-11.95	0
-12	0	-12	0	-12	0
-12.05	0	-12.05	0	-12.05	0
-12.1	0	-12.1	0	-12.1	0
-12.15	0	-12.15	0	-12.15	0
-12.2	0	-12.2	0	-12.2	0
-12.25	0	-12.25	0	-12.25	0
-12.3	0	-12.3	0	-12.3	0
-12.35	0	-12.35	0	-12.35	0
-12.4	0	-12.4	0	-12.4	0
-12.45	0	-12.45	0	-12.45	0
-12.5	0	-12.5	0	-12.5	0
-12.55	0	-12.55	0	-12.55	0
-12.6	0	-12.6	0	-12.6	0
-12.65	0	-12.65	0	-12.65	0
-12.7	0	-12.7	0	-12.7	0
-12.75	0	-12.75	0	-12.75	0
-12.8	0	-12.8	0	-12.8	0
-12.85	0	-12.85	0	-12.85	0
-12.9	0	-12.9	0	-12.9	0
-12.95	0	-12.95	0	-12.95	0
-13	0	-13	0	-13	0
-13.05	0	-13.05	0	-13.05	0
-13.1	0	-13.1	0	-13.1	0
-13.15	0	-13.15	0	-13.15	0
-13.2	0	-13.2	0	-13.2	0
-13.25	0	-13.25	0	-13.25	0
-13.3	0	-13.3	0	-13.3	0
-13.35	0	-13.35	0	-13.35	0
-13.4	0	-13.4	0	-13.4	0
-13.45	0	-13.45	0	-13.45	0
-13.5	0	-13.5	0	-13.5	0
-13.55	0	-13.55	0	-13.55	0
-13.6	0	-13.6	0	-13.6	0
-13.65	0	-13.65	0	-13.65	0
-13.7	0	-13.7	0	-13.7	0
-13.75	0	-13.75	0	-13.75	0
-13.8	0	-13.8	0	-13.8	0
-13.85	0	-13.85	0	-13.85	0
-13.9	0	-13.9	0	-13.9	0
-13.95	0	-13.95	0	-13.95	0
-14	0	-14	0	-14	0
-14.05	0	-14.05	0	-14.05	0
-14.1	0	-14.1	0	-14.1	0
-14.15	0	-14.15	0	-14.15	0
-14.2	0	-14.2	0	-14.2	0
-14.25	0	-14.25	0	-14.25	0
-14.3	0	-14.3	0	-14.3	0
-14.35	0	-14.35	0	-14.35	0
-14.4	0	-14.4	0	-14.4	0
-14.45	0	-14.45	0	-14.45	0
-14.5	0	-14.5	0	-14.5	0
-14.55	0	-14.55	0	-14.55	0
-14.6	0	-14.6	0	-14.6	0
-14.65	0	-14.65	0	-14.65	0
-14.7	0	-14.7	0	-14.7	0
-14.75	0	-14.75	0	-14.75	0
-14.8	0	-14.8	0	-14.8	0
-14.85	0	-14.85	0	-14.85	0
-14.9	0	-14.9	0	-14.9	0
-14.95	0	-14.95	0	-14.95	0
-15	0	-15	0	-15	0
-15.05	0	-15.05	0	-15.05	0
-15.1	0	-15.1	0	-15.1	0
-15.15	0	-15.15	0	-15.15	0
-15.2	0	-15.2	0	-15.2	0
-15.25	0	-15.25	0	-15.25	0
-15.3	0	-15.3	0	-15.3	0
-15.35	0	-15.35	0	-15.35	0
-15.4	0	-15.4	0	-15.4	0
-15.45	0	-15.45	0	-15.45	0
-15.5	0	-15.5	0	-15.5	0
-15.55	0	-15.55	0	-15.55	0
-15.6	0	-15.6	0	-15.6	0
-15.65	0	-15.65	0	-15.65	0
-15.7	0	-15.7	0	-15.7	0
-15.75	0	-15.75	0	-15.75	0
-15.8	0	-15.8	0	-15.8	0
-15.85	0	-15.85	0	-15.85	0
-15.9	0	-15.9	0	-15.9	0
-15.95	0	-15.95	0	-15.95	0
-16	0	-16	0	-16	0
-16.05	0	-16.05	0	-16.05	0
-16.1	0	-16.1	0	-16.1	0
-16.15	0	-16.15	0	-16.15	0
-16.2	0	-16.2	0	-16.2	0
-16.25	0	-16.25	0	-16.25	0
-16.3	0	-16.3	0	-16.3	0
-16.35	0	-16.35	0	-16.35	0
-16.4	0	-16.4	0	-16.4	0
-16.45	0	-16.45	0	-16.45	0
-16.5	0	-16.5	0	-16.5	0
-16.55	0	-16.55	0	-16.55	0
-16.6	0	-16.6	0	-16.6	0
-16.65	0	-16.65	0	-16.65	0
-16.7	0	-16.7	0	-16.7	0
-16.75	0	-16.75	0	-16.75	0
-16.8	0	-16.8	0	-16.8	0
-16.85	0	-16.85	0	-16.85	0
-16.9	0	-16.9	0	-16.9	0
-16.95	0	-16.95	0	-16.95	0
-17	0	-17	0	-17	0
-17.05	0	-17.05	0	-17.05	0
-17.1	0	-17.1	0	-17.1	0
-17.15	0	-17.15	0	-17.15	0
-17.2	0	-17.2	0	-17.2	0
-17.25	0	-17.25	0	-17.25	0
-17.3	0	-17.3	0	-17.3	0
-17.35	0	-17.35	0	-17.35	0
-17.4	0	-17.4	0	-17.4	0
-17.45	0	-17.45	0	-17.45	0
-17.5	0	-17.5	0	-17.5	0
-17.55	0	-17.55	0	-17.55	0
-17.6	0	-17.6	0	-17.6	0
-17.65	0	-17.65	0	-17.65	0
-17.7	0	-17.7	0	-17.7	0
-17.75	0	-17.75	0	-17.75	0
-17.8	0	-17.8	0	-17.8	0
-17.85	0	-17.85	0	-17.85	0
-17.9	0	-17.9	0	-17.9	0
-17.95	0	-17.95	0	-17.95	0
-18	0	-18	0	-18	0
-18.05	0	-18.05	0	-18.05	0
-18.1	0	-18.1	0	-18.1	0
-18.15	0	-18.15	0	-18.15	0
-18.2	0	-18.2	0	-18.2	0
-18.25	0	-18.25	0	-18.25	0
-18.3	0	-18.3	0	-18.3	0
-18.35	0	-18.35	0	-18.35	0
-18.4	0	-18.4	0	-18.4	0
-18.45	0	-18.45	0	-18.45	0
-18.5	0	-18.5	0	-18.5	0
-18.55	0	-18.55	0	-18.55	0
-18.6	0	-18.6	0	-18.6	0
-18.65	0	-18.65	0	-18.65	0
-18.7	0	-18.7	0	-18.7	0
-18.75	0	-18.75	0	-18.75	0
-18.8	0	-18.8	0	-18.8	0
-18.85	0	-18.85	0	-18.85	0
-18.9	0	-18.9	0	-18.9	0
-18.95	0	-18.95	0	-18.95	0
-19	0	-19	0	-19	0
-19.05	0	-19.05	0	-19.05	0
-19.1	0	-19.1	1	-19.1	0
[truncated: 44 more columns]

[truncated: 2 more sheets: Table S1, Table S2]
